# Supplementary material for: Bis{6,6′-dimeth­oxy-2,2′-[ethane-1,2-diyl­bis(imino­methyl­ene)]diphenolato(1.5−)-κ4 O,N,N′,O′}terbium(III)
Source: Acta Crystallogr Sect E Struct Rep Online. 2009 Jan 17;65(Pt 2):m201. doi: 10.1107/S1600536809001494 (PMC2968389; doi:10.1107/S1600536809001494)
Supplement: Supplementary file 1 [file e-65-0m201-sup1.cif]

##############################################################################
###                                                                        ###
###        Electronic paper (Acta Crystallographica Section E)             ###
###                                                                        ###
##############################################################################
#                                                                            #
# This CIF contains the data in a paper accepted for publication in Acta     #
# Crystallographica Section E. It conforms to the requirements of Notes      #
# for Authors for Section E, and has been peer reviewed under the auspices   #
# of the IUCr Commission on Journals.                                        #
#                                                                            #
# Full details of the Crystallographic Information File format               #
# are given in the paper "The Crystallographic Information File (CIF):       #
# a New Standard Archive File for Crystallography" by S. R. Hall, F. H.      #
# Allen and I. D. Brown [Acta Cryst. (1991), A47, 655-685].                  #
#                                                                            #
# The current version of the core CIF dictionary is obtainable from          #
# ftp://ftp.iucr.org/pub/cif_core.dic. The current version number is 2.4.    #
#                                                                            #
# Software is freely available for graphical display of the structure(s) in  #
# this CIF.  For information consult the CIF home page http://www.iucr.org/  #
# cif/home.html                                                              #
#                                                                            #
# This file may be used for bona fide research purposes within the           #
# scientific community so long as proper attribution is given to the journal # 
# article from which it was obtained.                                        #
#                                                                            #
##############################################################################
                                             
data_I
_audit_creation_method     SHELXL-97
_chemical_name_systematic
;
Bis{6,6'-dimethoxy-2,2'-[ethane-1,2-diylbis(iminomethylene)]diphenolato(1.5-)-
\k^4^<i>O</i>,<i>N</i>,<i>N</i>',<i>O</i>'}terbium(III)
;
_chemical_name_common     ?
_chemical_formula_moiety     'C36 H45 N4 O8 Tb'
_chemical_formula_sum     'C36 H45 N4 O8 Tb'
_chemical_formula_iupac     '[Tb (C18 H22.5 N2 O4)2]'
_chemical_formula_weight     820.68
_chemical_melting_point     ?
_symmetry_cell_setting     'orthorhombic'
_symmetry_space_group_name_H-M     'I b a 2'
_symmetry_space_group_name_Hall     'I 2 -2c'
loop_
    _symmetry_equiv_pos_as_xyz
    'x, y, z'
    '-x, -y, z'
    'x+1/2, -y+1/2, z'
    '-x+1/2, y+1/2, z'
    'x+1/2, y+1/2, z+1/2'
    '-x+1/2, -y+1/2, z+1/2'
    'x+1, -y+1, z+1/2'
    '-x+1, y+1, z+1/2'
_cell_length_a     21.885(2)
_cell_length_b     11.1407(10)
_cell_length_c     14.0928(14)
_cell_angle_alpha     90.00
_cell_angle_beta     90.00
_cell_angle_gamma     90.00
_cell_volume     3436.0(6)
_cell_formula_units_Z     4
_cell_measurement_reflns_used     3398
_cell_measurement_theta_min     2.891
_cell_measurement_theta_max     25.78
_cell_measurement_temperature     298(2)
_exptl_crystal_description     block
_exptl_crystal_colour     brown
_exptl_crystal_size_max     0.34
_exptl_crystal_size_mid     0.19
_exptl_crystal_size_min     0.11
_exptl_crystal_density_diffrn     1.586
_exptl_crystal_density_meas     ?
_exptl_crystal_density_method     'not measured'
_exptl_crystal_F_000     1672
_exptl_absorpt_coefficient_mu     2.116
_exptl_absorpt_correction_type     multi-scan
_exptl_absorpt_process_details     '(SADABS; Sheldrick, 1996)'
_exptl_absorpt_correction_T_min     0.5331
_exptl_absorpt_correction_T_max     0.8006
_exptl_special_details
;
;
_diffrn_ambient_temperature     298(2)
_diffrn_radiation_type     MoK\a
_diffrn_radiation_wavelength     0.71073
_diffrn_radiation_source     'fine-focus sealed tube'
_diffrn_radiation_monochromator     graphite
_diffrn_measurement_device_type     'Siemens SMART 1000 CCD area-detector'
_diffrn_measurement_method     '\f and \w'
_diffrn_detector_area_resol_mean     ?
_diffrn_reflns_number     7735
_diffrn_reflns_av_R_equivalents     0.0464
_diffrn_reflns_av_sigmaI/netI     0.0634
_diffrn_reflns_theta_min     1.86
_diffrn_reflns_theta_max     25.01
_diffrn_reflns_theta_full     25.01
_diffrn_measured_fraction_theta_max     0.992
_diffrn_measured_fraction_theta_full     0.992
_diffrn_reflns_limit_h_min     -26
_diffrn_reflns_limit_h_max     24
_diffrn_reflns_limit_k_min     -13
_diffrn_reflns_limit_k_max     9
_diffrn_reflns_limit_l_min     -16
_diffrn_reflns_limit_l_max     13
_diffrn_standards_number     0
_diffrn_standards_interval_count     0
_diffrn_standards_interval_time     0
_diffrn_standards_decay_%     0
_refine_special_details
;
Refinement of <i>F</i>^2^ against ALL reflections. The weighted <i>R</i>-factor
<i>wR</i> and goodness of fit <i>S</i> are based on <i>F</i>^2^, conventional
<i>R</i>-factors <i>R</i> are based on <i>F</i>, with <i>F</i> set to zero for
negative <i>F</i>^2^. The threshold expression of <i>F</i>^2^ >
\s(<i>F</i>^2^) is used only for calculating <i>R</i>-factors(gt) <i>etc</i>.
and is not relevant to the choice of reflections for refinement.
<i>R</i>-factors based on <i>F</i>^2^ are statistically about twice as large
as those based on <i>F</i>, and <i>R</i>- factors based on ALL data will be
even larger.
;
_reflns_number_total     2820
_reflns_number_gt     1893
_reflns_threshold_expression     I>2\s(I)
_refine_ls_structure_factor_coef     Fsqd
_refine_ls_matrix_type     full
_refine_ls_R_factor_all     0.0763
_refine_ls_R_factor_gt     0.0439
_refine_ls_wR_factor_gt     0.1001
_refine_ls_wR_factor_ref     0.1255
_refine_ls_goodness_of_fit_ref     1.075
_refine_ls_restrained_S_all     1.075
_refine_ls_number_reflns     2820
_refine_ls_number_parameters     222
_refine_ls_number_restraints     1
_refine_ls_hydrogen_treatment     constr
_refine_ls_weighting_scheme     calc
_refine_ls_weighting_details
        'calc w=1/[\s^2^(Fo^2^)+(0.0351P)^2^+45.2805P] where P=(Fo^2^+2Fc^2^)/3'
_atom_sites_solution_hydrogens     geom
_atom_sites_solution_primary     direct
_atom_sites_solution_secondary     difmap
_refine_ls_shift/su_max     0.001
_refine_ls_shift/su_mean     0.000
_refine_diff_density_max     1.092
_refine_diff_density_min     -1.603
_refine_ls_extinction_method     none
_refine_ls_extinction_coef     ?
_refine_ls_abs_structure_details     'Flack (1983), 1230  Freidel pairs'
_refine_ls_abs_structure_Flack     0.07(4)
loop_
    _atom_type_symbol
    _atom_type_description
    _atom_type_scat_dispersion_real
    _atom_type_scat_dispersion_imag
    _atom_type_scat_source
    'C' 'C' 0.0033 0.0016
                         'International Tables Vol C Tables 4.2.6.8 and 6.1.1.4'
    'H' 'H' 0.0000 0.0000
                         'International Tables Vol C Tables 4.2.6.8 and 6.1.1.4'
    'N' 'N' 0.0061 0.0033
                         'International Tables Vol C Tables 4.2.6.8 and 6.1.1.4'
    'O' 'O' 0.0106 0.0060
                         'International Tables Vol C Tables 4.2.6.8 and 6.1.1.4'
    'Tb' 'Tb' -0.1723 4.1537
                         'International Tables Vol C Tables 4.2.6.8 and 6.1.1.4'
_computing_data_collection     '<i>SMART</i> (Siemens, 1996)'
_computing_cell_refinement     '<i>SAINT</i> (Siemens, 1996)'
_computing_data_reduction     'SAINT (Siemens, 1996)'
_computing_structure_solution     'SHELXS97 (Sheldrick, 2008)'
_computing_structure_refinement     'SHELXL97 (Sheldrick, 2008)'
_computing_molecular_graphics     'SHELXTL (Sheldrick, 2008)'
_computing_publication_material     'SHELXTL (Sheldrick, 2008)'
loop_
    _atom_site_type_symbol
    _atom_site_label
    _atom_site_fract_x
    _atom_site_fract_y
    _atom_site_fract_z
    _atom_site_U_iso_or_equiv
    _atom_site_adp_type
    _atom_site_calc_flag
    _atom_site_refinement_flags
    _atom_site_occupancy
    _atom_site_disorder_assembly
    _atom_site_disorder_group
    Tb Tb1 0.5000 0.5000 0.34645(16) 0.03630(19) Uani d S 1 . .
    N N1 0.6048(4) 0.5729(9) 0.4107(7) 0.044(2) Uani d . 1 . .
    H H1 0.6336 0.5343 0.3755 0.053 Uiso calc R 1 . .
    N N2 0.5341(4) 0.7104(8) 0.2793(7) 0.042(2) Uani d . 1 . .
    H H2 0.5156 0.7651 0.3177 0.051 Uiso calc R 1 . .
    O O1 0.5348(3) 0.3643(7) 0.4462(5) 0.0430(19) Uani d . 1 . .
    O O2 0.5618(4) 0.1315(8) 0.4292(7) 0.063(3) Uani d . 1 . .
    O O3 0.4318(3) 0.5592(6) 0.2408(5) 0.0363(17) Uani d . 1 . .
    H H3C 0.4011 0.5141 0.2510 0.054 Uiso d PR 0.50 . .
    O O4 0.3133(3) 0.5867(7) 0.2682(6) 0.047(2) Uani d . 1 . .
    C C1 0.6151(6) 0.7008(13) 0.3952(12) 0.052(4) Uani d . 1 . .
    H H1A 0.6575 0.7205 0.4073 0.063 Uiso calc R 1 . .
    H H1B 0.5898 0.7474 0.4381 0.063 Uiso calc R 1 . .
    C C2 0.5989(6) 0.7296(13) 0.2937(12) 0.054(4) Uani d . 1 . .
    H H2A 0.6092 0.8125 0.2800 0.064 Uiso calc R 1 . .
    H H2B 0.6221 0.6786 0.2512 0.064 Uiso calc R 1 . .
    C C3 0.6163(6) 0.5383(13) 0.5089(9) 0.059(4) Uani d . 1 . .
    H H3A 0.5802 0.5532 0.5471 0.071 Uiso calc R 1 . .
    H H3B 0.6497 0.5853 0.5346 0.071 Uiso calc R 1 . .
    C C4 0.6326(6) 0.4039(14) 0.5116(9) 0.055(3) Uani d . 1 . .
    C C5 0.5898(6) 0.3267(14) 0.4759(9) 0.045(4) Uani d . 1 . .
    C C6 0.6039(6) 0.2012(13) 0.4677(9) 0.056(4) Uani d . 1 . .
    C C7 0.6629(7) 0.1649(16) 0.5002(11) 0.061(5) Uani d . 1 . .
    H H7 0.6744 0.0846 0.4973 0.073 Uiso calc R 1 . .
    C C8 0.7010(7) 0.2462(17) 0.5346(11) 0.069(4) Uani d . 1 . .
    H H8 0.7395 0.2204 0.5538 0.082 Uiso calc R 1 . .
    C C9 0.6884(6) 0.3600(16) 0.5434(10) 0.065(4) Uani d . 1 . .
    H H9 0.7167 0.4117 0.5708 0.078 Uiso calc R 1 . .
    C C10 0.5795(8) 0.0145(14) 0.4051(13) 0.087(5) Uani d . 1 . .
    H H10A 0.6170 0.0172 0.3698 0.130 Uiso calc R 1 . .
    H H10B 0.5482 -0.0220 0.3670 0.130 Uiso calc R 1 . .
    H H10C 0.5853 -0.0317 0.4618 0.130 Uiso calc R 1 . .
    C C11 0.5116(6) 0.7377(12) 0.1847(9) 0.050(3) Uani d . 1 . .
    H H11A 0.5211 0.6718 0.1422 0.060 Uiso calc R 1 . .
    H H11B 0.5316 0.8093 0.1609 0.060 Uiso calc R 1 . .
    C C12 0.4438(6) 0.7571(11) 0.1875(8) 0.044(3) Uani d . 1 . .
    C C13 0.4076(6) 0.6638(12) 0.2215(9) 0.039(3) Uani d . 1 . .
    C C14 0.3444(5) 0.6833(11) 0.2345(8) 0.044(3) Uani d . 1 . .
    C C15 0.3193(7) 0.7932(13) 0.2107(10) 0.052(4) Uani d . 1 . .
    H H15 0.2775 0.8066 0.2167 0.063 Uiso calc R 1 . .
    C C16 0.3576(7) 0.8827(13) 0.1777(11) 0.059(4) Uani d . 1 . .
    H H16 0.3410 0.9577 0.1643 0.070 Uiso calc R 1 . .
    C C17 0.4159(7) 0.8665(12) 0.1647(9) 0.057(3) Uani d . 1 . .
    H H17 0.4394 0.9285 0.1398 0.068 Uiso calc R 1 . .
    C C18 0.2533(6) 0.6067(14) 0.2980(10) 0.067(4) Uani d . 1 . .
    H H18A 0.2516 0.6790 0.3350 0.101 Uiso calc R 1 . .
    H H18B 0.2398 0.5402 0.3360 0.101 Uiso calc R 1 . .
    H H18C 0.2272 0.6146 0.2436 0.101 Uiso calc R 1 . .
loop_
    _atom_site_aniso_label
    _atom_site_aniso_U_11
    _atom_site_aniso_U_22
    _atom_site_aniso_U_33
    _atom_site_aniso_U_12
    _atom_site_aniso_U_13
    _atom_site_aniso_U_23
    Tb1 0.0277(3) 0.0393(3) 0.0419(3) 0.0000(3) 0.000 0.000
    N1 0.032(5) 0.052(6) 0.049(6) 0.003(5) 0.002(4) -0.017(5)
    N2 0.035(5) 0.041(6) 0.051(6) -0.005(4) 0.008(4) -0.001(5)
    O1 0.029(4) 0.058(5) 0.042(4) 0.012(4) -0.002(3) 0.008(4)
    O2 0.056(6) 0.057(6) 0.075(7) 0.017(5) 0.012(5) 0.016(5)
    O3 0.034(4) 0.033(4) 0.041(4) 0.007(4) -0.010(4) -0.004(4)
    O4 0.035(4) 0.055(5) 0.052(5) 0.006(4) -0.004(4) 0.002(4)
    C1 0.032(7) 0.057(9) 0.068(10) -0.009(6) 0.007(6) -0.019(8)
    C2 0.042(8) 0.047(8) 0.072(10) -0.011(6) 0.014(7) -0.011(7)
    C3 0.047(7) 0.076(10) 0.055(8) 0.000(7) -0.001(6) -0.014(7)
    C4 0.041(7) 0.078(10) 0.047(7) 0.012(7) -0.003(6) -0.002(7)
    C5 0.037(8) 0.063(10) 0.033(8) 0.013(8) 0.004(6) 0.003(7)
    C6 0.046(8) 0.071(10) 0.052(8) 0.021(7) 0.007(6) 0.012(7)
    C7 0.049(10) 0.075(12) 0.060(10) 0.021(9) 0.007(7) 0.012(8)
    C8 0.054(9) 0.092(13) 0.060(9) 0.018(9) -0.001(7) 0.007(9)
    C9 0.050(8) 0.091(12) 0.055(8) 0.009(8) -0.005(7) -0.002(8)
    C10 0.084(11) 0.069(11) 0.107(12) 0.008(9) 0.011(9) 0.015(10)
    C11 0.053(9) 0.044(7) 0.053(7) -0.004(6) 0.011(6) 0.000(6)
    C12 0.048(7) 0.042(7) 0.044(7) 0.005(6) 0.003(6) 0.001(6)
    C13 0.040(8) 0.043(8) 0.034(8) 0.007(7) -0.006(6) -0.005(6)
    C14 0.045(7) 0.047(7) 0.040(6) 0.009(6) -0.005(6) -0.002(6)
    C15 0.047(8) 0.055(8) 0.055(9) 0.014(7) -0.005(6) 0.000(7)
    C16 0.065(10) 0.051(9) 0.060(9) 0.014(7) -0.006(7) 0.001(7)
    C17 0.063(9) 0.047(8) 0.060(8) 0.001(7) 0.005(7) 0.004(7)
    C18 0.045(8) 0.080(10) 0.077(9) -0.001(7) -0.001(7) 0.007(8)
_geom_special_details
;
All e.s.d.'s (except the e.s.d. in the dihedral angle between two l.s. planes)
are estimated using the full covariance matrix. The cell e.s.d.'s are taken
into account individually in the estimation of e.s.d.'s in distances, angles
and torsion angles; correlations between e.s.d.'s in cell parameters are only
used when they are defined by crystal symmetry. An approximate (isotropic)
treatment of cell e.s.d.'s is used for estimating e.s.d.'s involving l.s.
planes.
;
loop_
    _geom_bond_atom_site_label_1
    _geom_bond_atom_site_label_2
    _geom_bond_site_symmetry_2
    _geom_bond_distance
    _geom_bond_publ_flag
    Tb1 O1 . 2.200(7) ?
    Tb1 O1 2_665 2.200(7) ?
    Tb1 O3 2_665 2.210(7) ?
    Tb1 O3 . 2.210(7) ?
    Tb1 N1 . 2.596(9) ?
    Tb1 N1 2_665 2.596(9) ?
    Tb1 N2 2_665 2.636(9) ?
    Tb1 N2 . 2.636(9) ?
    Tb1 H3C . 2.5530 ?
    N1 C3 . 1.458(16) ?
    N1 C1 . 1.458(17) ?
    N1 H1 . 0.9100 ?
    N2 C2 . 1.449(16) ?
    N2 C11 . 1.453(15) ?
    N2 H2 . 0.9100 ?
    O1 C5 . 1.342(15) ?
    O2 C6 . 1.323(16) ?
    O2 C10 . 1.402(17) ?
    O3 C13 . 1.308(14) ?
    O3 H3C . 0.8499 ?
    O4 C14 . 1.360(14) ?
    O4 C18 . 1.395(15) ?
    C1 C2 . 1.508(17) ?
    C1 H1A . 0.9700 ?
    C1 H1B . 0.9700 ?
    C2 H2A . 0.9700 ?
    C2 H2B . 0.9700 ?
    C3 C4 . 1.54(2) ?
    C3 H3A . 0.9700 ?
    C3 H3B . 0.9700 ?
    C4 C5 . 1.37(2) ?
    C4 C9 . 1.390(18) ?
    C5 C6 . 1.436(19) ?
    C6 C7 . 1.427(19) ?
    C7 C8 . 1.32(2) ?
    C7 H7 . 0.9300 ?
    C8 C9 . 1.30(2) ?
    C8 H8 . 0.9300 ?
    C9 H9 . 0.9300 ?
    C10 H10A . 0.9600 ?
    C10 H10B . 0.9600 ?
    C10 H10C . 0.9600 ?
    C11 C12 . 1.500(17) ?
    C11 H11A . 0.9700 ?
    C11 H11B . 0.9700 ?
    C12 C13 . 1.392(18) ?
    C12 C17 . 1.400(17) ?
    C13 C14 . 1.412(17) ?
    C14 C15 . 1.383(18) ?
    C15 C16 . 1.38(2) ?
    C15 H15 . 0.9300 ?
    C16 C17 . 1.30(2) ?
    C16 H16 . 0.9300 ?
    C17 H17 . 0.9300 ?
    C18 H18A . 0.9600 ?
    C18 H18B . 0.9600 ?
    C18 H18C . 0.9600 ?
loop_
    _geom_angle_atom_site_label_1
    _geom_angle_atom_site_label_2
    _geom_angle_atom_site_label_3
    _geom_angle_site_symmetry_1
    _geom_angle_site_symmetry_3
    _geom_angle
    _geom_angle_publ_flag
    O1 Tb1 O1 . 2_665 100.6(4) ?
    O1 Tb1 O3 . 2_665 89.5(3) ?
    O1 Tb1 O3 2_665 2_665 150.4(3) ?
    O1 Tb1 O3 . . 150.4(3) ?
    O1 Tb1 O3 2_665 . 89.5(3) ?
    O3 Tb1 O3 2_665 . 95.3(4) ?
    O1 Tb1 N1 . . 71.7(3) ?
    O1 Tb1 N1 2_665 . 82.4(3) ?
    O3 Tb1 N1 2_665 . 74.4(3) ?
    O3 Tb1 N1 . . 137.6(3) ?
    O1 Tb1 N1 . 2_665 82.4(3) ?
    O1 Tb1 N1 2_665 2_665 71.7(3) ?
    O3 Tb1 N1 2_665 2_665 137.6(3) ?
    O3 Tb1 N1 . 2_665 74.4(3) ?
    N1 Tb1 N1 . 2_665 139.2(4) ?
    O1 Tb1 N2 . 2_665 73.5(3) ?
    O1 Tb1 N2 2_665 2_665 137.9(3) ?
    O3 Tb1 N2 2_665 2_665 71.6(3) ?
    O3 Tb1 N2 . 2_665 80.3(3) ?
    N1 Tb1 N2 . 2_665 130.8(3) ?
    N1 Tb1 N2 2_665 2_665 66.2(3) ?
    O1 Tb1 N2 . . 137.9(3) ?
    O1 Tb1 N2 2_665 . 73.5(3) ?
    O3 Tb1 N2 2_665 . 80.3(3) ?
    O3 Tb1 N2 . . 71.6(3) ?
    N1 Tb1 N2 . . 66.2(3) ?
    N1 Tb1 N2 2_665 . 130.8(3) ?
    N2 Tb1 N2 2_665 . 137.9(4) ?
    O1 Tb1 H3C . . 132.2 ?
    O1 Tb1 H3C 2_665 . 90.1 ?
    O3 Tb1 H3C 2_665 . 103.7 ?
    O3 Tb1 H3C . . 18.8 ?
    N1 Tb1 H3C . . 156.0 ?
    N1 Tb1 H3C 2_665 . 56.9 ?
    N2 Tb1 H3C 2_665 . 68.0 ?
    N2 Tb1 H3C . . 89.8 ?
    C3 N1 C1 . . 112.0(11) ?
    C3 N1 Tb1 . . 113.6(8) ?
    C1 N1 Tb1 . . 112.9(7) ?
    C3 N1 H1 . . 105.9 ?
    C1 N1 H1 . . 105.9 ?
    Tb1 N1 H1 . . 105.9 ?
    C2 N2 C11 . . 115.4(10) ?
    C2 N2 Tb1 . . 111.0(8) ?
    C11 N2 Tb1 . . 114.8(7) ?
    C2 N2 H2 . . 104.8 ?
    C11 N2 H2 . . 104.8 ?
    Tb1 N2 H2 . . 104.8 ?
    C5 O1 Tb1 . . 136.4(8) ?
    C6 O2 C10 . . 116.9(12) ?
    C13 O3 Tb1 . . 132.8(7) ?
    C13 O3 H3C . . 104.1 ?
    Tb1 O3 H3C . . 104.1 ?
    C14 O4 C18 . . 116.8(10) ?
    N1 C1 C2 . . 108.3(12) ?
    N1 C1 H1A . . 110.0 ?
    C2 C1 H1A . . 110.0 ?
    N1 C1 H1B . . 110.0 ?
    C2 C1 H1B . . 110.0 ?
    H1A C1 H1B . . 108.4 ?
    N2 C2 C1 . . 109.3(12) ?
    N2 C2 H2A . . 109.8 ?
    C1 C2 H2A . . 109.8 ?
    N2 C2 H2B . . 109.8 ?
    C1 C2 H2B . . 109.8 ?
    H2A C2 H2B . . 108.3 ?
    N1 C3 C4 . . 108.7(10) ?
    N1 C3 H3A . . 109.9 ?
    C4 C3 H3A . . 109.9 ?
    N1 C3 H3B . . 109.9 ?
    C4 C3 H3B . . 109.9 ?
    H3A C3 H3B . . 108.3 ?
    C5 C4 C9 . . 119.9(14) ?
    C5 C4 C3 . . 116.4(11) ?
    C9 C4 C3 . . 123.6(13) ?
    O1 C5 C4 . . 122.2(13) ?
    O1 C5 C6 . . 118.2(13) ?
    C4 C5 C6 . . 119.6(13) ?
    O2 C6 C7 . . 126.6(14) ?
    O2 C6 C5 . . 117.0(12) ?
    C7 C6 C5 . . 116.4(15) ?
    C8 C7 C6 . . 119.5(16) ?
    C8 C7 H7 . . 120.2 ?
    C6 C7 H7 . . 120.2 ?
    C9 C8 C7 . . 124.5(16) ?
    C9 C8 H8 . . 117.7 ?
    C7 C8 H8 . . 117.7 ?
    C8 C9 C4 . . 119.8(15) ?
    C8 C9 H9 . . 120.1 ?
    C4 C9 H9 . . 120.1 ?
    O2 C10 H10A . . 109.5 ?
    O2 C10 H10B . . 109.5 ?
    H10A C10 H10B . . 109.5 ?
    O2 C10 H10C . . 109.5 ?
    H10A C10 H10C . . 109.5 ?
    H10B C10 H10C . . 109.5 ?
    N2 C11 C12 . . 110.0(9) ?
    N2 C11 H11A . . 109.7 ?
    C12 C11 H11A . . 109.7 ?
    N2 C11 H11B . . 109.7 ?
    C12 C11 H11B . . 109.7 ?
    H11A C11 H11B . . 108.2 ?
    C13 C12 C17 . . 118.7(12) ?
    C13 C12 C11 . . 117.7(11) ?
    C17 C12 C11 . . 123.4(11) ?
    O3 C13 C12 . . 120.5(12) ?
    O3 C13 C14 . . 120.4(12) ?
    C12 C13 C14 . . 119.2(12) ?
    O4 C14 C15 . . 125.8(11) ?
    O4 C14 C13 . . 114.5(11) ?
    C15 C14 C13 . . 119.6(12) ?
    C14 C15 C16 . . 118.5(14) ?
    C14 C15 H15 . . 120.7 ?
    C16 C15 H15 . . 120.7 ?
    C17 C16 C15 . . 122.8(14) ?
    C17 C16 H16 . . 118.6 ?
    C15 C16 H16 . . 118.6 ?
    C16 C17 C12 . . 121.1(14) ?
    C16 C17 H17 . . 119.5 ?
    C12 C17 H17 . . 119.5 ?
    O4 C18 H18A . . 109.5 ?
    O4 C18 H18B . . 109.5 ?
    H18A C18 H18B . . 109.5 ?
    O4 C18 H18C . . 109.5 ?
    H18A C18 H18C . . 109.5 ?
    H18B C18 H18C . . 109.5 ?
loop_
    _geom_torsion_atom_site_label_1
    _geom_torsion_atom_site_label_2
    _geom_torsion_atom_site_label_3
    _geom_torsion_atom_site_label_4
    _geom_torsion_site_symmetry_1
    _geom_torsion_site_symmetry_2
    _geom_torsion_site_symmetry_3
    _geom_torsion_site_symmetry_4
    _geom_torsion
    _geom_torsion_publ_flag
    O1 Tb1 N1 C3 . . . . -33.9(8) ?
    O1 Tb1 N1 C3 2_665 . . . 69.9(8) ?
    O3 Tb1 N1 C3 2_665 . . . -128.7(8) ?
    O3 Tb1 N1 C3 . . . . 150.8(7) ?
    N1 Tb1 N1 C3 2_665 . . . 19.6(7) ?
    N2 Tb1 N1 C3 2_665 . . . -81.0(9) ?
    N2 Tb1 N1 C3 . . . . 145.2(9) ?
    O1 Tb1 N1 C1 . . . . -162.8(9) ?
    O1 Tb1 N1 C1 2_665 . . . -59.0(8) ?
    O3 Tb1 N1 C1 2_665 . . . 102.4(9) ?
    O3 Tb1 N1 C1 . . . . 21.9(10) ?
    N1 Tb1 N1 C1 2_665 . . . -109.3(8) ?
    N2 Tb1 N1 C1 2_665 . . . 150.1(8) ?
    N2 Tb1 N1 C1 . . . . 16.3(8) ?
    O1 Tb1 N2 C2 . . . . 18.6(10) ?
    O1 Tb1 N2 C2 2_665 . . . 106.2(9) ?
    O3 Tb1 N2 C2 2_665 . . . -59.8(8) ?
    O3 Tb1 N2 C2 . . . . -158.7(9) ?
    N1 Tb1 N2 C2 . . . . 17.3(8) ?
    N1 Tb1 N2 C2 2_665 . . . 152.7(8) ?
    N2 Tb1 N2 C2 2_665 . . . -108.0(8) ?
    O1 Tb1 N2 C11 . . . . 151.7(7) ?
    O1 Tb1 N2 C11 2_665 . . . -120.7(8) ?
    O3 Tb1 N2 C11 2_665 . . . 73.3(7) ?
    O3 Tb1 N2 C11 . . . . -25.6(7) ?
    N1 Tb1 N2 C11 . . . . 150.5(8) ?
    N1 Tb1 N2 C11 2_665 . . . -74.1(8) ?
    N2 Tb1 N2 C11 2_665 . . . 25.2(7) ?
    O1 Tb1 O1 C5 2_665 . . . -106.5(12) ?
    O3 Tb1 O1 C5 2_665 . . . 45.5(12) ?
    O3 Tb1 O1 C5 . . . . 145.3(11) ?
    N1 Tb1 O1 C5 . . . . -28.3(11) ?
    N1 Tb1 O1 C5 2_665 . . . -176.3(12) ?
    N2 Tb1 O1 C5 2_665 . . . 116.4(12) ?
    N2 Tb1 O1 C5 . . . . -29.5(13) ?
    O1 Tb1 O3 C13 . . . . 144.3(10) ?
    O1 Tb1 O3 C13 2_665 . . . 33.4(11) ?
    O3 Tb1 O3 C13 2_665 . . . -117.4(11) ?
    N1 Tb1 O3 C13 . . . . -44.8(12) ?
    N1 Tb1 O3 C13 2_665 . . . 104.5(11) ?
    N2 Tb1 O3 C13 2_665 . . . 172.3(11) ?
    N2 Tb1 O3 C13 . . . . -39.4(11) ?
    C3 N1 C1 C2 . . . . -177.0(11) ?
    Tb1 N1 C1 C2 . . . . -47.3(12) ?
    C11 N2 C2 C1 . . . . 178.6(11) ?
    Tb1 N2 C2 C1 . . . . -48.6(12) ?
    N1 C1 C2 N2 . . . . 65.1(13) ?
    C1 N1 C3 C4 . . . . -155.3(10) ?
    Tb1 N1 C3 C4 . . . . 75.3(11) ?
    N1 C3 C4 C5 . . . . -58.5(15) ?
    N1 C3 C4 C9 . . . . 118.1(13) ?
    Tb1 O1 C5 C4 . . . . 53.7(18) ?
    Tb1 O1 C5 C6 . . . . -125.1(12) ?
    C9 C4 C5 O1 . . . . 178.6(11) ?
    C3 C4 C5 O1 . . . . -4.6(19) ?
    C9 C4 C5 C6 . . . . -3(2) ?
    C3 C4 C5 C6 . . . . 174.1(11) ?
    C10 O2 C6 C7 . . . . -10(2) ?
    C10 O2 C6 C5 . . . . 168.5(12) ?
    O1 C5 C6 O2 . . . . 1.4(18) ?
    C4 C5 C6 O2 . . . . -177.4(12) ?
    O1 C5 C6 C7 . . . . -179.9(12) ?
    C4 C5 C6 C7 . . . . 1.3(19) ?
    O2 C6 C7 C8 . . . . 177.8(14) ?
    C5 C6 C7 C8 . . . . -1(2) ?
    C6 C7 C8 C9 . . . . 2(2) ?
    C7 C8 C9 C4 . . . . -3(2) ?
    C5 C4 C9 C8 . . . . 3(2) ?
    C3 C4 C9 C8 . . . . -173.1(13) ?
    C2 N2 C11 C12 . . . . -159.9(10) ?
    Tb1 N2 C11 C12 . . . . 69.1(11) ?
    N2 C11 C12 C13 . . . . -58.3(15) ?
    N2 C11 C12 C17 . . . . 116.7(13) ?
    Tb1 O3 C13 C12 . . . . 64.3(16) ?
    Tb1 O3 C13 C14 . . . . -115.9(11) ?
    C17 C12 C13 O3 . . . . 177.9(11) ?
    C11 C12 C13 O3 . . . . -6.9(18) ?
    C17 C12 C13 C14 . . . . -1.9(18) ?
    C11 C12 C13 C14 . . . . 173.4(11) ?
    C18 O4 C14 C15 . . . . -12.7(17) ?
    C18 O4 C14 C13 . . . . 169.1(11) ?
    O3 C13 C14 O4 . . . . 0.5(17) ?
    C12 C13 C14 O4 . . . . -179.8(11) ?
    O3 C13 C14 C15 . . . . -177.8(12) ?
    C12 C13 C14 C15 . . . . 1.9(19) ?
    O4 C14 C15 C16 . . . . 179.6(12) ?
    C13 C14 C15 C16 . . . . -2(2) ?
    C14 C15 C16 C17 . . . . 3(2) ?
    C15 C16 C17 C12 . . . . -3(2) ?
    C13 C12 C17 C16 . . . . 2(2) ?
    C11 C12 C17 C16 . . . . -172.7(13) ?
loop_
    _geom_hbond_atom_site_label_D
    _geom_hbond_atom_site_label_H
    _geom_hbond_atom_site_label_A
    _geom_hbond_site_symmetry_A
    _geom_hbond_distance_DH
    _geom_hbond_distance_HA
    _geom_hbond_distance_DA
    _geom_hbond_angle_DHA
    O3 H3C O4 . 0.85 2.10 2.640(10) 120.9
    N1 H1 O4 2_665 0.91 2.34 3.226(12) 166.0
    N2 H2 O2 2_665 0.91 2.58 3.459(13) 162.4
data_New_Global_Publ_Block
_journal_date_recd_electronic     2008-11-14
_journal_date_accepted     2009-01-12
_journal_name_full     'Acta Crystallographica, Section E'
_journal_year     2009
_journal_volume     65
_journal_issue      2
_journal_page_first     m201
_journal_page_last     m201
_journal_paper_category     QM
_journal_coeditor_code     AT2682
_publ_contact_author_name     'Xia Hai-Tao'
_publ_contact_author_address
;
School of Chemical Engineering, Huaihai Institute of Technology, Lianyungang
222005
, People's Republic of China
;
_publ_contact_author_email     'xht161006@hhit.edu.cn'
_publ_contact_author_fax     ?
_publ_contact_author_phone     ?
_publ_section_title
;\
Bis{6,6'-dimethoxy-2,2'-[ethane-1,2-diylbis(iminomethylene)]diphenolato(1.5-)-\
\k^4^<i>O</i>,<i>N</i>,<i>N</i>',<i>O</i>'}terbium(III)
;
loop_
    _publ_author_name
    _publ_author_footnote
    _publ_author_address
    'Hai-Tao Xia' .
;
School of Chemical Engineering
Huaihai Institute of Technology
Lianyungang 222005
People's Republic of China
;
    'Yu-Fen Liu' .
;
School of Chemical Engineering
Huaihai Institute of Technology
Lianyungang 222005
People's Republic of China
;
    'Shu-Ping Yang' .
;
School of Chemical Engineering
Huaihai Institute of Technology
Lianyungang 222005
People's Republic of China
;
    'Da-Qi Wang' .
;
College of Chemistry and Chemical Engineering
Liaocheng University
Shandong 252059
People's Republic of China
;
