# Supplementary material for: Bis{6,6′-dimeth­oxy-2,2′-[ethane-1,2-diyl­bis(imino­methyl­ene)]diphenolato(1.5−)-κ4 O,N,N′,O′}terbium(III)
Source: Acta Crystallogr Sect E Struct Rep Online. 2009 Jan 17;65(Pt 2):m201. doi: 10.1107/S1600536809001494 (PMC2968389; doi:10.1107/S1600536809001494)
Supplement: Supplementary file 2 [file e-65-0m201-Isup2.hkl]

# 
# h,k,l, Fc-squared, Fo-squared, sigma(Fo-squared) and status flag 
# 
data_I
_shelx_title ' 080130c in Iba2' 
_shelx_refln_list_code          4 
_shelx_F_calc_maximum      410.19 
_exptl_crystal_F_000      1672.00 
_reflns_d_resolution_high  0.8406 
 
loop_ 
 _symmetry_equiv_pos_as_xyz 
 'x, y, z' 
 '-x, -y, z' 
 'x+1/2, -y+1/2, z' 
 '-x+1/2, y+1/2, z' 
 'x+1/2, y+1/2, z+1/2' 
 '-x+1/2, -y+1/2, z+1/2' 
 'x+1, -y+1, z+1/2' 
 '-x+1, y+1, z+1/2' 
 
_cell_length_a    21.8846 
_cell_length_b    11.1407 
_cell_length_c    14.0928 
_cell_angle_alpha  90.000 
_cell_angle_beta   90.000 
_cell_angle_gamma  90.000 
 
_shelx_F_squared_multiplier     1.000 
 
loop_ 
 _refln_index_h 
 _refln_index_k 
 _refln_index_l 
 _refln_F_squared_calc 
 _refln_F_squared_meas 
 _refln_F_squared_sigma 
 _refln_observed_status 
   0   0 -16     3071.83     2664.20    364.13 o 
   2   0 -16     1671.80     2085.41    240.91 o 
   4   0 -16     1202.24     1121.48    287.71 o 
   6   0 -16      995.48     1231.32    223.02 o 
   1   1 -16     2082.49     2674.79    155.69 o 
   3   1 -16     1716.93     2038.77    172.33 o 
   5   1 -16     1848.78     2358.62    185.47 o 
   7   1 -16     1745.61     1906.88    200.05 o 
   0   2 -16     1262.61     1096.06    169.03 o 
   2   2 -16     2256.14     2654.96    174.94 o 
   4   2 -16     2723.08     3423.64    201.21 o 
   6   2 -16     2327.69     3120.15    185.54 o 
   1   3 -16     1155.16     1164.31    141.63 o 
   3   3 -16     2333.45     3068.42    294.02 o 
   5   3 -16     2448.04     3138.95    323.27 o 
   2   1 -15       22.92     -108.84     72.56 o 
   4   1 -15      125.93        6.21     90.41 o 
   6   1 -15       57.55      -32.26     96.24 o 
   8   1 -15      417.60      587.00    128.33 o 
  10   1 -15      100.20      -19.05    105.64 o 
   1   2 -15        1.62     -109.47     72.98 o 
   3   2 -15       37.15      -93.83     85.06 o 
   5   2 -15       62.11     -132.49     88.40 o 
   7   2 -15      119.84      -65.70     95.51 o 
   9   2 -15      270.38      244.81    113.49 o 
   2   3 -15      191.57     -107.79     91.55 o 
   4   3 -15      174.81      -71.36     88.84 o 
   6   3 -15       58.83     -160.07    106.72 o 
   8   3 -15       68.72     -186.27    124.18 o 
  10   3 -15       34.57     -127.49    121.53 o 
   1   4 -15       62.26      -59.81    124.07 o 
   3   4 -15      210.91      121.87     99.12 o 
   5   4 -15      104.87     -170.22    113.48 o 
   7   4 -15      185.65      -37.74    129.86 o 
   2   5 -15      231.41     -179.07    119.38 o 
   4   5 -15      110.95     -172.77    115.18 o 
   6   5 -15        0.74     -201.56    134.37 o 
   0   0 -14     3116.49     3178.04    255.58 o 
   2   0 -14     3364.41     3505.26    190.82 o 
   4   0 -14     4506.83     4914.30    255.49 o 
   6   0 -14     4516.09     5182.31    329.96 o 
   8   0 -14     2555.36     3375.97    288.87 o 
  10   0 -14     4642.71     6342.68    616.58 o 
  12   0 -14     2639.96     3850.93    311.07 o 
  14   0 -14     1064.96     1240.03    221.35 o 
   1   1 -14     3264.72     3499.24    158.12 o 
   3   1 -14     3109.21     4142.10    167.57 o 
   5   1 -14     3907.77     4528.40    178.01 o 
   7   1 -14     3543.13     4121.69    173.45 o 
   9   1 -14     4424.08     5068.85    209.58 o 
  11   1 -14     4263.53     5225.12    247.39 o 
  13   1 -14     1775.59     2498.56    189.15 o 
   0   2 -14     3538.16     3759.83    235.08 o 
   2   2 -14     2798.88     3441.86    161.77 o 
   4   2 -14     3116.58     3845.11    183.23 o 
   6   2 -14     3869.79     4690.21    245.74 o 
   8   2 -14     3915.92     4708.19    262.83 o 
  10   2 -14     3824.08     3853.85    244.44 o 
  12   2 -14     2516.63     3117.57    197.68 o 
   1   3 -14     3401.14     4104.60    172.72 o 
   3   3 -14     2889.28     3760.16    181.37 o 
   5   3 -14     4396.53     4848.74    235.70 o 
   7   3 -14     4319.08     4787.10    236.25 o 
   9   3 -14     2218.15     2613.70    367.37 o 
  11   3 -14     1923.67     2198.76    214.48 o 
  13   3 -14     1797.99     2229.32    215.11 o 
   0   4 -14     4359.14     4677.82    257.15 o 
   2   4 -14     4418.54     4620.61    204.08 o 
   4   4 -14     3526.69     4086.33    221.53 o 
   6   4 -14     2636.76     3288.30    208.64 o 
   8   4 -14     2791.62     3140.70    242.06 o 
  10   4 -14     1547.41     2004.73    210.33 o 
   1   5 -14     2865.31     3099.48    212.05 o 
   3   5 -14     4801.05     4962.90    251.76 o 
   5   5 -14     2473.34     2854.99    241.96 o 
   7   5 -14     1985.50     2271.12    222.81 o 
   9   5 -14     1951.69     2476.36    236.37 o 
   0   6 -14     1988.82     1900.97    257.14 o 
   2   6 -14     2340.74     2494.04    203.73 o 
   4   6 -14     2308.56     2501.05    235.24 o 
   6   6 -14     1619.32     1940.76    218.76 o 
   8   6 -14     1870.64     2107.96    224.42 o 
   1   7 -14     1633.30     1994.32    240.33 o 
   3   7 -14     1498.84     1678.26    310.17 o 
   2   1 -13      138.30      192.62     67.44 o 
   4   1 -13      112.19       -9.94     67.18 o 
   6   1 -13       27.97      -67.99     67.19 o 
   8   1 -13      111.67        7.75     74.50 o 
  10   1 -13      107.93       67.77     97.41 o 
  12   1 -13      274.32      192.28    105.57 o 
  14   1 -13      254.23      244.89    136.32 o 
  16   1 -13       96.76      124.77    129.02 o 
   1   2 -13      235.83      207.49     71.93 o 
   3   2 -13      301.14      116.26     71.88 o 
   5   2 -13       92.43      -33.16     77.98 o 
   7   2 -13      190.48       51.53     88.68 o 
   9   2 -13      362.30      437.37    114.34 o 
  11   2 -13      264.78      247.41    110.49 o 
  13   2 -13        9.45      -95.28    100.58 o 
  15   2 -13       15.53     -104.93     96.71 o 
   2   3 -13        7.91       21.30     68.73 o 
   4   3 -13      607.45      373.11    114.44 o 
   6   3 -13       29.02     -140.87     93.92 o 
   8   3 -13       89.13      -38.99    107.43 o 
  10   3 -13      170.49      225.71    129.55 o 
  12   3 -13       58.89     -208.17    145.56 o 
  14   3 -13       12.09      -95.64    151.19 o 
   1   4 -13      122.63      -49.69     95.72 o 
   3   4 -13       82.28     -152.54    101.69 o 
   5   4 -13      124.31     -142.40    101.64 o 
   7   4 -13      512.90      -38.03    119.20 o 
   9   4 -13       11.42     -161.61    107.74 o 
  11   4 -13       43.95     -154.77    112.94 o 
  13   4 -13       77.40      -39.96    128.46 o 
   2   5 -13       46.82      -49.71    107.52 o 
   4   5 -13      335.62      223.74    126.04 o 
   6   5 -13       72.38     -111.69    115.20 o 
   8   5 -13       20.40     -114.12    120.58 o 
  10   5 -13       42.38     -150.59    115.84 o 
  12   5 -13       26.59     -190.29    126.86 o 
   1   6 -13      165.47      -38.08    123.54 o 
   3   6 -13      149.06        7.86    131.20 o 
   5   6 -13       29.71     -141.23    133.39 o 
   7   6 -13       91.58       51.39    128.84 o 
   9   6 -13       21.55     -172.07    114.72 o 
  11   6 -13       14.91     -206.60    137.73 o 
   2   7 -13      312.44      129.18    143.03 o 
   4   7 -13       74.02     -215.67    143.78 o 
   6   7 -13       34.18     -199.63    133.09 o 
   8   7 -13        9.43     -173.99    135.51 o 
   1   8 -13      143.84     -134.93    177.35 o 
   3   8 -13       40.23     -211.06    140.71 o 
   0   0 -12     9522.17     8663.77    405.84 o 
   2   0 -12    10198.36    11464.75    349.36 o 
   4   0 -12    10268.12    12006.17    361.22 o 
   6   0 -12    12345.03    12804.06    381.88 o 
   8   0 -12     5926.73     7774.99    317.82 o 
  10   0 -12     2366.38     2958.83    201.75 o 
  12   0 -12     3061.18     3418.88    268.67 o 
  14   0 -12     6628.42     6832.49    554.95 o 
  16   0 -12     5302.58     6912.42    576.34 o 
  18   0 -12     3082.10     3783.11    473.77 o 
   1   1 -12     7016.31     8074.39    193.40 o 
   3   1 -12     6291.52     6747.77    175.55 o 
   5   1 -12     8297.68     8546.26    202.28 o 
   7   1 -12     7811.90     8578.03    263.46 o 
   9   1 -12     7086.98     7615.69    249.24 o 
  11   1 -12     4642.16     4601.45    216.35 o 
  13   1 -12     2323.13     2910.83    179.97 o 
  15   1 -12     3746.61     4890.88    293.95 o 
  17   1 -12     3584.39     4666.39    233.07 o 
   0   2 -12    13282.88    15240.97    502.13 o 
   2   2 -12     5360.02     5771.98    171.00 o 
   4   2 -12     2244.60     2218.90    121.83 o 
   6   2 -12     4767.99     4962.34    215.06 o 
   8   2 -12     6919.41     7213.48    239.83 o 
  10   2 -12     8784.97     9559.50    323.33 o 
  12   2 -12     4180.37     4442.06    212.03 o 
  14   2 -12     1986.06     2723.41    189.62 o 
  16   2 -12     2466.65     3043.87    199.81 o 
   1   3 -12    11407.30    12727.06    343.87 o 
   3   3 -12     4402.72     4900.18    193.72 o 
   5   3 -12     2971.28     3340.73    185.01 o 
   7   3 -12     4067.60     4365.46    211.78 o 
   9   3 -12     4938.54     5706.62    237.34 o 
  11   3 -12     5738.08     6580.06    266.44 o 
  13   3 -12     4844.27     5310.79    238.91 o 
  15   3 -12     2638.09     2845.88    229.15 o 
  17   3 -12     1949.22     2302.97    218.09 o 
   0   4 -12     4923.16     6218.73    356.50 o 
   2   4 -12     6512.80     7670.68    275.32 o 
   4   4 -12     8108.26     7527.00    375.66 o 
   6   4 -12     4277.75     4359.24    248.37 o 
   8   4 -12     5217.46     5855.46    288.60 o 
  10   4 -12     4944.42     5429.28    281.94 o 
  12   4 -12     4494.92     5385.33    328.21 o 
  14   4 -12     2523.02     2912.57    224.76 o 
  16   4 -12     2207.36     2383.72    392.19 o 
   1   5 -12     4701.10     5094.38    233.99 o 
   3   5 -12     6465.44     6865.77    315.74 o 
   5   5 -12     5180.35     5920.51    292.31 o 
   7   5 -12     4036.39     4422.35    254.41 o 
   9   5 -12     3665.85     4245.95    249.42 o 
  11   5 -12     2782.50     3154.62    298.75 o 
  13   5 -12     2745.75     2741.94    283.43 o 
  15   5 -12     2299.20     2647.45    285.77 o 
   0   6 -12     1568.33     1207.75    210.32 o 
   2   6 -12     3284.19     2930.72    311.13 o 
   4   6 -12     5200.89     5670.92    292.60 o 
   6   6 -12     3693.87     4320.09    256.18 o 
   8   6 -12     3586.24     3831.66    246.54 o 
  10   6 -12     1848.50     2934.57    237.82 o 
  12   6 -12     1956.64     1747.31    200.17 o 
   1   7 -12     2104.13     2336.38    227.29 o 
   3   7 -12     4289.64     4451.33    267.70 o 
   5   7 -12     2776.22     2869.74    288.87 o 
   7   7 -12     3022.69     3020.70    245.70 o 
   9   7 -12     2555.06     2523.57    282.75 o 
  11   7 -12     1217.30     1236.38    191.70 o 
   0   8 -12     5111.97     5000.53    510.56 o 
   2   8 -12     3917.19     4008.76    327.61 o 
   4   8 -12     1865.99     2065.69    222.24 o 
   6   8 -12     1806.28     1809.71    233.41 o 
   8   8 -12     1816.94     1719.86    208.77 o 
   1   9 -12     2404.96     2407.88    406.13 o 
   3   9 -12     1784.09     1714.92    373.29 o 
   2   1 -11      300.49       63.16     52.47 o 
   4   1 -11       76.57      -51.30     51.45 o 
   6   1 -11      157.78      330.56     79.20 o 
   8   1 -11      424.15      495.55     81.65 o 
  10   1 -11       99.82       84.84     90.48 o 
  12   1 -11      126.38      157.47     96.75 o 
  14   1 -11      718.88      830.40    169.53 o 
  16   1 -11       69.27      197.21    102.11 o 
  18   1 -11        5.21      -31.00    100.67 o 
   1   2 -11       96.90       89.72     53.30 o 
   3   2 -11      167.70      135.91     67.75 o 
   5   2 -11      188.92       40.72     68.02 o 
   7   2 -11     1034.82     1180.59    130.92 o 
   9   2 -11      289.92      319.54     87.32 o 
  11   2 -11      610.12      599.20    124.30 o 
  13   2 -11      177.44       59.65     91.75 o 
  15   2 -11      646.12      711.76    124.52 o 
  17   2 -11       25.08      -33.45    104.81 o 
  19   2 -11       48.20      -51.55    115.70 o 
   2   3 -11      530.52      549.73     84.57 o 
   4   3 -11      410.34      330.25     78.89 o 
   6   3 -11       83.44      -23.80     78.43 o 
   8   3 -11      111.26        0.88     86.87 o 
  10   3 -11      447.02      340.39    104.35 o 
  12   3 -11     1207.37     1052.68    131.60 o 
  14   3 -11      201.62      202.29    105.66 o 
  16   3 -11       41.87     -108.30    110.31 o 
  18   3 -11      144.06      146.74    125.22 o 
   1   4 -11      161.56      178.20     94.82 o 
   3   4 -11      287.21      402.29     83.52 o 
   5   4 -11      108.60       10.23     90.34 o 
   7   4 -11       69.11       41.71    106.39 o 
   9   4 -11      431.69      266.24    121.62 o 
  11   4 -11      487.61      416.60    126.67 o 
  13   4 -11      370.69      110.49    121.00 o 
  15   4 -11      219.74      191.47    144.89 o 
  17   4 -11      356.41      309.57    167.50 o 
   2   5 -11       99.31      212.24    105.44 o 
   4   5 -11      107.71      -53.83     93.26 o 
   6   5 -11      245.61      230.94    125.37 o 
   8   5 -11      356.81      270.96    127.22 o 
  10   5 -11       73.19      -15.87    110.74 o 
  12   5 -11       16.61     -160.86    107.24 o 
  14   5 -11       71.74      -62.02    110.18 o 
  16   5 -11      235.94     -123.80    123.62 o 
   1   6 -11      276.20     -111.65     99.46 o 
   3   6 -11      277.11       55.98    121.22 o 
   5   6 -11      491.43      196.10    130.04 o 
   7   6 -11      772.86      623.60    140.84 o 
   9   6 -11      111.65      -97.13    123.74 o 
  11   6 -11       94.20     -142.08    119.85 o 
  13   6 -11       11.94     -167.00    112.24 o 
  15   6 -11        9.20      -59.84    126.81 o 
   2   7 -11      507.55      167.28    137.99 o 
   4   7 -11       45.57     -137.23    119.17 o 
   6   7 -11      193.58       12.43    130.62 o 
   8   7 -11      207.81     -176.36    126.47 o 
  10   7 -11      233.06        1.52    127.09 o 
  12   7 -11      205.35      -27.99    134.69 o 
  14   7 -11        9.22     -237.82    158.54 o 
   1   8 -11      163.25       73.56    187.36 o 
   3   8 -11      375.30      231.36    140.52 o 
   5   8 -11       23.03     -179.08    119.39 o 
   7   8 -11      147.35       38.64    139.55 o 
   9   8 -11      401.01      144.86    144.96 o 
  11   8 -11       83.08     -177.81    118.54 o 
   2   9 -11       19.24     -252.19    168.13 o 
   4   9 -11       38.86     -230.73    153.82 o 
   6   9 -11      175.33     -243.49    162.33 o 
   8   9 -11      251.52     -203.78    135.85 o 
   0   0 -10    10387.83    12161.07    489.03 o 
   2   0 -10    14001.48    14477.09    398.80 o 
   4   0 -10    19743.66    20544.71    531.15 o 
   6   0 -10    12627.25    12125.42    353.88 o 
   8   0 -10     2647.35     2685.24    173.69 o 
  10   0 -10     7458.76     8183.56    393.09 o 
  12   0 -10     6884.37     8940.88    417.34 o 
  14   0 -10     9513.23     9858.94    461.72 o 
  16   0 -10     5031.73     5369.84    324.52 o 
  18   0 -10     2598.08     3035.46    261.18 o 
   1   1 -10    17325.42    17823.98    332.57 o 
   3   1 -10    13317.81    14593.31    283.35 o 
   5   1 -10    18403.77    20180.49    400.11 o 
   7   1 -10     9089.65     8375.28    218.32 o 
   9   1 -10     4458.33     4313.26    166.57 o 
  11   1 -10     8432.60     8696.89    259.72 o 
  13   1 -10     8382.88     9036.11    302.02 o 
  15   1 -10     6044.77     6583.91    304.46 o 
  17   1 -10     3702.51     4149.53    252.56 o 
  19   1 -10     2880.74     3541.29    296.27 o 
   0   2 -10    19038.23    19960.22    530.00 o 
   2   2 -10    21503.19    23708.84    449.40 o 
   4   2 -10    12251.23    13333.57    282.46 o 
   6   2 -10     9928.56     9381.09    238.29 o 
   8   2 -10     7749.45     7257.08    251.27 o 
  10   2 -10     7606.77     7677.27    271.69 o 
  12   2 -10     8046.30     8862.21    303.65 o 
  14   2 -10     5368.44     5520.92    236.75 o 
  16   2 -10     5418.33     5699.04    243.73 o 
  18   2 -10     5133.54     5805.99    444.62 o 
  20   2 -10     2484.50     2960.86    344.49 o 
   1   3 -10    11727.16    11912.68    310.76 o 
   3   3 -10    15568.87    16412.20    358.77 o 
   5   3 -10     4690.73     4817.47    174.17 o 
   7   3 -10     4833.98     4750.17    202.09 o 
   9   3 -10    11554.98    12042.20    385.51 o 
  11   3 -10     8072.44     8693.82    292.77 o 
  13   3 -10     7239.59     7802.00    285.13 o 
  15   3 -10     6724.70     6733.17    314.76 o 
  17   3 -10     4568.40     5060.58    270.59 o 
  19   3 -10     2757.48     3414.65    281.67 o 
   0   4 -10     3821.80     4161.35    276.94 o 
   2   4 -10     3907.06     4231.31    204.44 o 
   4   4 -10     7550.14     7295.05    224.66 o 
   6   4 -10     8777.09     8627.20    339.23 o 
   8   4 -10    11239.12    10970.42    341.04 o 
  10   4 -10     6312.01     6840.66    299.46 o 
  12   4 -10     6987.03     7649.32    327.31 o 
  14   4 -10     6663.35     7602.97    333.70 o 
  16   4 -10     3977.15     4584.01    258.91 o 
  18   4 -10     2793.06     3417.76    401.91 o 
   1   5 -10     6533.18     6597.12    356.14 o 
   3   5 -10     5707.97     5639.18    237.14 o 
   5   5 -10     7696.91     7284.66    409.99 o 
   7   5 -10     7210.10     8301.20    340.53 o 
   9   5 -10     5030.79     5695.99    272.32 o 
  11   5 -10     5708.08     5957.15    289.23 o 
  13   5 -10     6543.85     6521.76    307.39 o 
  15   5 -10     3921.19     4113.67    246.00 o 
  17   5 -10     3390.38     4091.63    258.86 o 
   0   6 -10    10651.78    12562.32    553.36 o 
   2   6 -10     8472.04     9538.29    374.12 o 
   4   6 -10     6714.16     6120.88    475.49 o 
   6   6 -10     6348.91     6557.62    300.02 o 
   8   6 -10     7498.10     7695.76    331.28 o 
  10   6 -10     4491.21     4554.39    252.42 o 
  12   6 -10     3702.89     4347.44    252.00 o 
  14   6 -10     2325.99     2449.93    207.33 o 
  16   6 -10     2457.93     2674.38    230.17 o 
   1   7 -10     7569.02     6870.12    318.06 o 
   3   7 -10     4895.24     5813.72    292.41 o 
   5   7 -10     5720.05     5902.72    286.41 o 
   7   7 -10     6663.81     7050.22    322.53 o 
   9   7 -10     6045.53     5562.36    288.37 o 
  11   7 -10     3449.77     3514.73    240.44 o 
  13   7 -10     1327.22     1220.11    178.87 o 
  15   7 -10     1000.44     1054.56    180.00 o 
   0   8 -10     3749.83     3557.28    394.19 o 
   2   8 -10     3391.39     3528.75    285.20 o 
   4   8 -10     3969.98     4070.24    250.58 o 
   6   8 -10     4228.85     4466.04    310.39 o 
   8   8 -10     3497.21     4099.10    252.95 o 
  10   8 -10     4151.75     3850.04    247.80 o 
  12   8 -10     1370.35     1277.63    289.09 o 
   1   9 -10     2152.32     2842.74    292.47 o 
   3   9 -10     2945.41     3264.26    310.55 o 
   5   9 -10     2795.49     2816.71    293.75 o 
   7   9 -10     2602.87     2516.79    231.32 o 
   9   9 -10     2578.60     2706.23    249.96 o 
  11   9 -10     1820.33     2236.40    313.50 o 
   0  10 -10     1090.32     1277.79    348.88 o 
   2  10 -10     2033.95     2010.36    350.75 o 
   4  10 -10     2214.65     2320.37    441.15 o 
   6  10 -10     2725.57     2922.87    305.82 o 
   2   1  -9     2106.95     2559.52     97.61 o 
   4   1  -9     1909.28     2035.42     87.38 o 
   6   1  -9     2099.12     2253.84     96.72 o 
   8   1  -9      415.48      272.94     58.66 o 
  10   1  -9      389.06      249.50     82.92 o 
  12   1  -9     1776.54     1968.48    143.46 o 
  14   1  -9     1134.46     1166.71    127.82 o 
  16   1  -9      157.14       55.29     89.91 o 
  18   1  -9      238.75      259.66    153.32 o 
  20   1  -9       36.17       16.40    136.26 o 
   1   2  -9     1495.81     1666.74     81.89 o 
   3   2  -9     4892.43     4956.42    137.19 o 
   5   2  -9       97.31      155.75     50.49 o 
   7   2  -9      180.50      248.97     54.81 o 
   9   2  -9      695.27      924.39    108.14 o 
  11   2  -9      132.73       86.80     87.32 o 
  13   2  -9      233.60      177.89     94.08 o 
  15   2  -9      246.26      121.22     92.66 o 
  17   2  -9      536.84      673.70    135.97 o 
  19   2  -9      143.38       25.24     98.58 o 
  21   2  -9       16.34       81.50    103.59 o 
   2   3  -9      890.45      911.17     76.19 o 
   4   3  -9     1338.60     1549.39     91.94 o 
   6   3  -9      749.31      756.42     74.66 o 
   8   3  -9      166.34       88.45     77.55 o 
  10   3  -9      551.95      526.11    118.09 o 
  12   3  -9      256.66       52.18     91.15 o 
  14   3  -9      280.99      192.02    105.82 o 
  16   3  -9      152.15      147.76    118.52 o 
  18   3  -9       10.67     -124.23    101.59 o 
  20   3  -9      255.63       76.73    129.63 o 
   1   4  -9      488.17      561.61     94.52 o 
   3   4  -9      350.40      517.50     96.81 o 
   5   4  -9      219.17      182.49     82.37 o 
   7   4  -9      441.38      578.30     95.86 o 
   9   4  -9      508.94      504.30    117.61 o 
  11   4  -9      103.51       30.31     95.85 o 
  13   4  -9      237.94      128.34    104.44 o 
  15   4  -9       83.71      -90.61    100.27 o 
  17   4  -9       25.52       18.07    112.19 o 
  19   4  -9      240.46      161.50    130.40 o 
   2   5  -9      275.09      165.01    110.62 o 
   4   5  -9      186.99      143.48    103.36 o 
   6   5  -9      403.33      179.07    105.41 o 
   8   5  -9       87.35      185.48    111.47 o 
  10   5  -9        4.25      -59.02     97.20 o 
  12   5  -9       46.30     -121.93    101.18 o 
  14   5  -9       18.26     -103.51    101.52 o 
  16   5  -9        7.24      -92.68    116.96 o 
  18   5  -9      176.44       23.70    115.43 o 
   1   6  -9      453.05      315.28    112.97 o 
   3   6  -9      257.21      104.98    108.76 o 
   5   6  -9       31.11       18.04    104.87 o 
   7   6  -9      111.37     -119.65    106.61 o 
   9   6  -9      165.95      121.78    107.18 o 
  11   6  -9       10.08     -120.06    111.75 o 
  13   6  -9      126.98      -41.44    105.20 o 
  15   6  -9       49.57     -132.30    107.19 o 
  17   6  -9       58.71       12.44    154.42 o 
   2   7  -9     1359.21     1460.83    223.52 o 
   4   7  -9      132.19        1.93    109.50 o 
   6   7  -9      159.01      149.02    120.42 o 
   8   7  -9       58.44        0.88    115.51 o 
  10   7  -9       18.59     -166.33    110.89 o 
  12   7  -9      222.86      -80.44    116.00 o 
  14   7  -9       85.49     -172.46    114.97 o 
  16   7  -9        4.94      -60.87    136.53 o 
   1   8  -9      290.66     -170.07    142.71 o 
   3   8  -9       38.61     -180.15    151.52 o 
   5   8  -9      144.96     -132.77    113.99 o 
   7   8  -9      289.95      165.56    143.08 o 
   9   8  -9       80.91     -167.95    111.96 o 
  11   8  -9       56.61     -150.80    110.22 o 
  13   8  -9       51.65     -155.60    122.30 o 
  15   8  -9       30.42       -9.80    154.19 o 
   2   9  -9      334.44      -57.05    168.62 o 
   4   9  -9       71.94      231.91    181.35 o 
   6   9  -9      122.43     -130.72    156.35 o 
   8   9  -9       48.96     -173.75    115.84 o 
  10   9  -9       79.40     -164.32    141.92 o 
  12   9  -9       52.41     -198.41    132.27 o 
   1  10  -9       24.14     -211.50    158.89 o 
   3  10  -9       19.57     -231.78    154.52 o 
   5  10  -9       43.97      -29.33    170.12 o 
   7  10  -9       46.25     -307.86    205.24 o 
   9  10  -9       53.66     -176.72    178.62 o 
   2  11  -9       51.98     -229.01    152.68 o 
   0   0  -8     4519.44     4228.23    224.53 o 
   2   0  -8    26263.53    27452.92    657.25 o 
   4   0  -8    27002.13    25871.07    712.44 o 
   6   0  -8    17090.46    14520.75    455.28 o 
   8   0  -8    15033.66    14875.20    460.25 o 
  10   0  -8    10224.26     9731.45    419.63 o 
  12   0  -8    19455.88    21442.15    887.51 o 
  14   0  -8    12992.95    13814.04    576.28 o 
  16   0  -8     3681.79     3539.99    299.23 o 
  18   0  -8     7454.63     6433.36    364.87 o 
  20   0  -8     4477.69     5038.02    455.20 o 
  22   0  -8     4270.13     4867.01    460.16 o 
   1   1  -8    27173.40    26081.76    487.66 o 
   3   1  -8    35060.07    35330.44    636.26 o 
   5   1  -8    14128.59    14094.29    278.50 o 
   7   1  -8    11543.19    11328.27    241.45 o 
   9   1  -8     8680.19     8301.63    231.50 o 
  11   1  -8    10712.34    10650.75    318.61 o 
  13   1  -8    20278.22    20367.01    550.93 o 
  15   1  -8    10476.47     9991.00    329.05 o 
  17   1  -8     4213.89     4524.33    236.88 o 
  19   1  -8     5181.92     5237.71    267.71 o 
  21   1  -8     3356.11     4100.91    426.91 o 
   0   2  -8    19269.63    18267.18    552.69 o 
   2   2  -8    25965.20    26848.06    504.40 o 
   4   2  -8    32177.85    34099.60    624.19 o 
   6   2  -8    20141.17    20043.84    384.62 o 
   8   2  -8    14344.24    13227.33    294.32 o 
  10   2  -8    10053.96     9168.13    258.04 o 
  12   2  -8     6062.30     6791.70    215.60 o 
  14   2  -8    10380.35    11830.31    350.09 o 
  16   2  -8     8130.06     8695.54    440.89 o 
  18   2  -8     5579.86     6168.91    293.43 o 
  20   2  -8     3947.56     4296.85    346.14 o 
  22   2  -8     2321.71     2454.99    376.15 o 
   1   3  -8    15489.94    13299.31    295.38 o 
   3   3  -8    16337.85    17948.08    377.56 o 
   5   3  -8    25099.03    27304.99    508.93 o 
   7   3  -8    15551.22    15173.36    365.55 o 
   9   3  -8    12309.95    12182.84    357.21 o 
  11   3  -8     9791.47     9234.99    514.63 o 
  13   3  -8     5094.07     5163.36    247.65 o 
  15   3  -8     8470.28     9306.06    364.95 o 
  17   3  -8     9463.49    10281.24    400.42 o 
  19   3  -8     3923.49     4468.92    257.08 o 
  21   3  -8     2688.75     3256.06    291.33 o 
   0   4  -8    15774.08    16370.90    620.92 o 
   2   4  -8     9459.09     9456.23    254.99 o 
   4   4  -8    12721.71    12105.43    280.59 o 
   6   4  -8    15697.33    15098.62    364.68 o 
   8   4  -8    10786.85    10209.85    313.00 o 
  10   4  -8     8622.63     8722.49    371.78 o 
  12   4  -8     9688.86     9299.35    351.40 o 
  14   4  -8     7465.93     7893.73    519.75 o 
  16   4  -8    10636.31    11275.35    483.17 o 
  18   4  -8     4649.35     4778.49    284.80 o 
  20   4  -8     3165.89     3832.78    316.52 o 
   1   5  -8     9527.35     9420.06    294.35 o 
   3   5  -8     7824.79     6688.83    282.18 o 
   5   5  -8    11942.01    11328.02    336.03 o 
   7   5  -8     9909.91     9370.81    298.58 o 
   9   5  -8     9286.77     8760.85    289.67 o 
  11   5  -8    11413.43    12016.54    369.17 o 
  13   5  -8     9982.62    10220.15    332.49 o 
  15   5  -8     7188.16     7712.72    323.78 o 
  17   5  -8     3439.04     3700.16    239.41 o 
  19   5  -8     2898.84     3706.36    335.07 o 
   0   6  -8    23339.91    23863.04    898.05 o 
   2   6  -8     8627.76     9892.02    369.23 o 
   4   6  -8     6404.85     6387.27    353.95 o 
   6   6  -8     7892.71     7663.94    314.48 o 
   8   6  -8     9135.37     8098.52    280.86 o 
  10   6  -8    11507.33    11151.57    350.99 o 
  12   6  -8     7999.94     8709.43    303.45 o 
  14   6  -8     3359.28     4104.66    207.60 o 
  16   6  -8     2401.49     2623.18    190.16 o 
  18   6  -8     2452.40     2599.18    279.86 o 
   1   7  -8    18307.05    18209.99    722.00 o 
   3   7  -8     6638.80     6943.34    305.96 o 
   5   7  -8     4525.27     5095.38    259.90 o 
   7   7  -8     5698.89     5548.93    270.08 o 
   9   7  -8     8960.18     9125.23    310.70 o 
  11   7  -8     7746.93     8008.39    291.70 o 
  13   7  -8     2601.63     2805.35    191.28 o 
  15   7  -8     1400.17     1928.50    207.30 o 
  17   7  -8     2195.43     2707.22    465.46 o 
   0   8  -8     5442.24     4738.27    441.41 o 
   2   8  -8     6729.63     5812.00    338.13 o 
   4   8  -8     7577.99     8199.47    411.66 o 
   6   8  -8     7566.85     8117.35    343.44 o 
   8   8  -8     7669.58     7045.74    322.44 o 
  10   8  -8     4251.21     4599.98    256.74 o 
  12   8  -8     1644.40     1517.08    180.39 o 
  14   8  -8     1652.87     1709.65    204.22 o 
  16   8  -8     2561.46     2748.52    242.26 o 
   1   9  -8     2679.14     2686.25    260.58 o 
   3   9  -8     5004.39     5219.80    376.68 o 
   5   9  -8     4891.35     5481.24    374.47 o 
   7   9  -8     4529.94     4661.40    318.26 o 
   9   9  -8     3187.03     2752.39    269.59 o 
  11   9  -8     2132.57     2108.22    239.83 o 
  13   9  -8     2641.44     2939.34    298.57 o 
   0  10  -8     2638.38     2326.25    386.41 o 
   2  10  -8     2526.72     2931.75    298.52 o 
   4  10  -8     2956.27     3503.82    315.57 o 
   6  10  -8     3455.97     3528.04    281.82 o 
   8  10  -8     2335.86     2618.15    278.96 o 
  10  10  -8     3066.97     3053.13    753.10 o 
   1  11  -8     2317.73     2230.67    280.63 o 
   3  11  -8     2282.56     2875.70    299.10 o 
   5  11  -8     2176.20     2321.74    281.49 o 
   7  11  -8     2286.73     2917.58    302.95 o 
   2   1  -7     6419.00     7355.93    163.72 o 
   4   1  -7     6493.37     8156.47    178.54 o 
   6   1  -7     2478.05     2311.50     76.48 o 
   8   1  -7      163.95      213.60     49.61 o 
  10   1  -7      460.84      368.58     65.58 o 
  12   1  -7      266.29       62.20     74.55 o 
  14   1  -7      663.99      789.04    124.53 o 
  16   1  -7      719.79      662.09    123.93 o 
  18   1  -7      636.49      673.66    135.98 o 
  20   1  -7       22.17      -74.51     99.60 o 
  22   1  -7       81.41      -60.39    123.56 o 
   1   2  -7     1791.12     2224.03     91.19 o 
   3   2  -7     9090.39    10075.51    210.57 o 
   5   2  -7     2423.91     2225.91     82.62 o 
   7   2  -7     3129.22     3741.15    118.31 o 
   9   2  -7     1769.31     1772.03    101.01 o 
  11   2  -7     1017.04     1091.72     89.68 o 
  13   2  -7      701.80      527.29    102.51 o 
  15   2  -7      731.37      893.87    131.69 o 
  17   2  -7      540.07      403.75    116.89 o 
  19   2  -7       21.10       -2.01    137.73 o 
  21   2  -7       27.25      272.33    227.76 o 
  23   2  -7      276.79      218.39    218.74 o 
   2   3  -7     2488.54     2538.34    113.27 o 
   4   3  -7      301.77      425.71     67.13 o 
   6   3  -7     2783.32     3233.80    107.42 o 
   8   3  -7      120.61      212.34     55.27 o 
  10   3  -7     1517.13     1481.05    104.43 o 
  12   3  -7      540.48      469.48    112.37 o 
  14   3  -7      778.44      846.27    135.56 o 
  16   3  -7      293.26      399.00    109.25 o 
  18   3  -7      519.62      482.28    127.25 o 
  20   3  -7      229.55       61.28    162.31 o 
  22   3  -7        8.21     -263.15    194.53 o 
   1   4  -7       75.71       66.10     34.21 o 
   3   4  -7       55.22      157.91     52.34 o 
   5   4  -7      432.92      586.61     86.73 o 
   7   4  -7      570.42      682.96     92.11 o 
   9   4  -7       37.85       11.20     77.99 o 
  11   4  -7      122.10       75.83     77.21 o 
  13   4  -7      399.74      422.83    104.87 o 
  15   4  -7       37.92      -55.00     82.32 o 
  17   4  -7      615.57      836.54    133.23 o 
  19   4  -7      347.08      193.78    151.13 o 
  21   4  -7      236.84      222.73    165.61 o 
   2   5  -7      551.95      557.42    107.75 o 
   4   5  -7     2375.89     2466.51    135.74 o 
   6   5  -7     1580.93     1665.41    134.20 o 
   8   5  -7       63.26       34.90     78.75 o 
  10   5  -7       25.07      -18.37     81.63 o 
  12   5  -7       37.05       87.03     91.38 o 
  14   5  -7      355.87      233.42    102.07 o 
  16   5  -7      723.77      556.46    121.89 o 
  18   5  -7       25.09     -122.96    138.21 o 
  20   5  -7       55.00      -27.20    148.95 o 
   1   6  -7      142.13       46.83     96.48 o 
   3   6  -7        2.86      -29.38     72.90 o 
   5   6  -7     1089.85     1316.72    120.57 o 
   7   6  -7      255.88      208.77     93.78 o 
   9   6  -7      417.92      268.29     95.57 o 
  11   6  -7       98.60      -83.56     89.97 o 
  13   6  -7      173.74       13.22     97.01 o 
  15   6  -7       64.02      -77.67     95.05 o 
  17   6  -7      182.04      -10.62    131.38 o 
  19   6  -7      332.63      316.10    163.49 o 
   2   7  -7      317.67      307.71    147.30 o 
   4   7  -7      200.43      137.01     92.11 o 
   6   7  -7      314.89      244.03     96.89 o 
   8   7  -7      302.94      309.52    102.00 o 
  10   7  -7      426.08      351.30    104.98 o 
  12   7  -7      902.07      531.68    116.81 o 
  14   7  -7      171.21      -23.36    130.40 o 
  16   7  -7       14.81     -107.04    121.47 o 
  18   7  -7       27.89     -191.87    127.91 o 
   1   8  -7       76.21      135.47    158.04 o 
   3   8  -7       87.02     -183.42    122.28 o 
   5   8  -7       44.49      -42.39    121.37 o 
   7   8  -7       26.96      -33.20     98.75 o 
   9   8  -7      836.40     1006.30    131.21 o 
  11   8  -7      201.94      103.66    110.79 o 
  13   8  -7       57.53       45.70    121.94 o 
  15   8  -7        0.28      -33.35    123.14 o 
  17   8  -7      128.24     -138.89    158.66 o 
   2   9  -7      559.69      331.66    153.83 o 
   4   9  -7      244.90      184.18    150.23 o 
   6   9  -7      131.66       -2.85    144.71 o 
   8   9  -7      452.89      357.10    157.25 o 
  10   9  -7       84.91       13.08    124.08 o 
  12   9  -7      354.62       95.91    134.89 o 
  14   9  -7       13.26      -93.89    133.71 o 
   1  10  -7       14.73     -196.32    130.88 o 
   3  10  -7       57.31     -132.23    136.67 o 
   5  10  -7       25.51      -83.11    147.66 o 
   7  10  -7      201.49     -179.02    148.25 o 
   9  10  -7       12.51     -190.11    135.74 o 
  11  10  -7       42.49      -75.11    151.62 o 
  13  10  -7       12.34       31.12    139.98 o 
   2  11  -7      188.69     -238.74    159.16 o 
   4  11  -7      125.97     -104.10    160.40 o 
   6  11  -7       47.60     -219.64    151.38 o 
   8  11  -7      147.11       15.43    167.23 o 
   1  12  -7       18.27     -270.79    180.53 o 
   0   0  -6    26833.10    27422.83    904.98 o 
   2   0  -6    18120.91    17169.52    477.49 o 
   4   0  -6    23393.14    19293.88    533.34 o 
   6   0  -6    53356.77    51033.41   1735.46 o 
   8   0  -6    52550.92    56386.14   1844.92 o 
  10   0  -6    21042.94    20345.21    769.55 o 
  12   0  -6    17836.13    17442.71    927.92 o 
  14   0  -6    24795.43    27245.62    994.07 o 
  16   0  -6    14348.60    15355.25    515.99 o 
  18   0  -6     9405.25    10409.05    663.53 o 
  20   0  -6     6886.06     6725.14    520.11 o 
   1   1  -6    18641.53    16923.07    349.16 o 
   3   1  -6    41632.80    38071.36    719.40 o 
   5   1  -6    20923.67    19324.22    330.56 o 
   7   1  -6    29358.51    29709.39    583.26 o 
   9   1  -6    30805.83    33067.50    716.94 o 
  11   1  -6    12828.37    11745.84    302.48 o 
  13   1  -6    15790.42    15452.54    451.16 o 
  15   1  -6    17016.23    17748.23    825.24 o 
  17   1  -6    11454.90    11096.60    412.53 o 
  19   1  -6     7732.72     7630.05    400.72 o 
  21   1  -6     4779.19     5636.64    344.21 o 
  23   1  -6     5049.41     5947.90    519.05 o 
   0   2  -6    16105.15    14859.90    444.71 o 
   2   2  -6    33606.32    33207.58    612.06 o 
   4   2  -6    18339.85    15903.84    299.64 o 
   6   2  -6    31353.50    29838.62    528.99 o 
   8   2  -6    41895.81    42381.01    758.76 o 
  10   2  -6    13065.31    11943.69    275.15 o 
  12   2  -6     8922.82     8304.31    338.32 o 
  14   2  -6     9104.81     9398.41    405.55 o 
  16   2  -6     6587.55     6516.77    362.45 o 
  18   2  -6     6511.62     6220.94    374.19 o 
  20   2  -6     4786.56     5585.72    504.37 o 
  22   2  -6     4328.75     4449.05    299.51 o 
   1   3  -6    43492.85    42075.43    695.24 o 
   3   3  -6    20298.25    18975.38    362.81 o 
   5   3  -6    27925.74    28575.77    523.62 o 
   7   3  -6    33913.43    34282.80    578.65 o 
   9   3  -6    16238.60    14269.97    310.84 o 
  11   3  -6    13446.54    12690.07    288.79 o 
  13   3  -6    10155.25     9571.02    347.17 o 
  15   3  -6     4715.08     4946.57    243.10 o 
  17   3  -6     5292.76     5954.40    273.67 o 
  19   3  -6     5964.91     6710.49    407.37 o 
  21   3  -6     3872.81     3813.89    428.32 o 
  23   3  -6     4029.80     5443.36    523.29 o 
   0   4  -6    37866.32    39265.83    936.02 o 
   2   4  -6    31743.69    33074.19    647.70 o 
   4   4  -6    41811.62    40600.53    862.97 o 
   6   4  -6    20998.06    19471.18    444.29 o 
   8   4  -6    10424.74    10636.75    311.04 o 
  10   4  -6    15139.79    14691.32    405.53 o 
  12   4  -6     8005.60     7441.46    254.38 o 
  14   4  -6     6852.89     6407.91    239.58 o 
  16   4  -6    12736.96    12836.30    603.61 o 
  18   4  -6    10051.95    10248.41    504.74 o 
  20   4  -6     5626.12     6281.72    512.77 o 
  22   4  -6     2884.06     3654.72    421.78 o 
   1   5  -6    19318.85    17835.37    410.17 o 
   3   5  -6    16041.73    15244.35    358.66 o 
   5   5  -6    15536.88    14173.17    337.99 o 
   7   5  -6    12460.08    11984.49    344.69 o 
   9   5  -6    17129.28    16980.97    462.53 o 
  11   5  -6    17860.16    17510.12    533.31 o 
  13   5  -6     9562.07     9380.26    306.67 o 
  15   5  -6     8165.52     7973.85    281.33 o 
  17   5  -6     5662.16     6289.40    301.17 o 
  19   5  -6     4100.67     4425.98    312.50 o 
  21   5  -6     4577.23     4678.81    332.35 o 
   0   6  -6    14206.68    13501.06    519.10 o 
   2   6  -6     9453.28     9195.76    244.15 o 
   4   6  -6    11393.45    10698.95    317.46 o 
   6   6  -6    11048.20    10433.83    314.81 o 
   8   6  -6     7730.37     6969.48    246.35 o 
  10   6  -6    13776.22    13749.66    396.49 o 
  12   6  -6    11999.54    11503.18    356.88 o 
  14   6  -6     3978.85     3855.31    192.69 o 
  16   6  -6     5137.83     5350.62    274.79 o 
  18   6  -6     4613.96     4600.71    266.61 o 
  20   6  -6     3405.26     3742.66    247.78 o 
   1   7  -6    17130.03    16776.15    449.18 o 
   3   7  -6     9892.89     9773.62    349.55 o 
   5   7  -6     9960.72     8758.63    284.71 o 
   7   7  -6     4151.36     4217.03    192.85 o 
   9   7  -6     6454.94     6872.08    253.14 o 
  11   7  -6     9512.61     9458.04    314.95 o 
  13   7  -6     4298.46     4254.10    205.05 o 
  15   7  -6     5970.19     6006.16    295.00 o 
  17   7  -6     6195.14     6126.37    307.41 o 
  19   7  -6     3248.48     3723.54    259.65 o 
   0   8  -6    16546.71    17701.34    987.34 o 
   2   8  -6     9351.70    10316.85    456.99 o 
   4   8  -6     6179.01     5355.79    243.09 o 
   6   8  -6     7650.41     6703.85    284.82 o 
   8   8  -6     7355.95     7455.86    270.89 o 
  10   8  -6     7410.70     7197.17    344.55 o 
  12   8  -6     5456.57     6024.46    407.13 o 
  14   8  -6     5734.09     5858.50    287.32 o 
  16   8  -6     4207.43     4404.15    263.13 o 
  18   8  -6     2697.24     3926.54    280.27 o 
   1   9  -6     7965.44     8120.69    410.90 o 
   3   9  -6     6424.46     6294.49    342.27 o 
   5   9  -6     5307.60     5372.28    256.49 o 
   7   9  -6     5098.46     5424.51    335.94 o 
   9   9  -6     4585.72     5326.00    264.45 o 
  11   9  -6     4737.60     4750.04    309.81 o 
  13   9  -6     4972.65     4533.40    253.58 o 
  15   9  -6     3474.22     3620.42    242.69 o 
   0  10  -6     3466.08     4019.38    396.67 o 
   2  10  -6     4667.66     4682.29    306.12 o 
   4  10  -6     3536.86     3655.30    316.47 o 
   6  10  -6     3016.33     3168.24    210.22 o 
   8  10  -6     3754.81     3562.25    220.95 o 
  10  10  -6     2842.22     3290.54    224.95 o 
  12  10  -6     2872.73     3497.99    255.93 o 
  14  10  -6     2970.96     3422.07    749.66 o 
   1  11  -6     3693.39     3693.82    293.83 o 
   3  11  -6     4043.25     4345.47    689.08 o 
   5  11  -6     1977.80     2045.83    244.27 o 
   7  11  -6     2059.41     2003.32    251.38 o 
   9  11  -6     2214.13     2272.84    341.32 o 
  11  11  -6     1680.23     2099.08    278.71 o 
   0  12  -6     2591.14     2716.90    420.01 o 
   2  12  -6     3568.22     3608.74    426.02 o 
   4  12  -6     3152.52     3588.58    419.66 o 
   2   1  -5     2432.74     2883.54     81.58 o 
   4   1  -5     8861.78     9892.52    183.38 o 
   6   1  -5     3164.74     4441.33    117.08 o 
   8   1  -5      838.65     1482.18     84.09 o 
  10   1  -5      913.96     1284.38    126.40 o 
  12   1  -5      995.54     1083.02    105.87 o 
  14   1  -5      576.43      508.53    150.71 o 
  16   1  -5      162.33       58.37    142.60 o 
  18   1  -5      175.82      257.47    237.66 o 
  20   1  -5      249.82      155.23    172.52 o 
  22   1  -5       14.30     -229.36    152.90 o 
  24   1  -5       50.33     -362.01    253.95 o 
   1   2  -5     8050.73     8997.08    180.11 o 
   3   2  -5     3576.50     4827.26    113.38 o 
   5   2  -5      165.73      250.20     30.94 o 
   7   2  -5     1843.34     2163.11     71.01 o 
   9   2  -5       26.43       41.63     46.53 o 
  11   2  -5      201.59      192.90     81.11 o 
  13   2  -5      407.82      378.07     98.90 o 
  15   2  -5     1155.76     1229.90    149.50 o 
  17   2  -5     1008.87     1080.35    194.01 o 
  19   2  -5      304.14     -138.81    227.05 o 
  23   2  -5      189.34     -103.10    216.44 o 
   2   3  -5     1741.90     2427.28     67.52 o 
   4   3  -5     1661.20     2128.77     68.60 o 
   6   3  -5     8400.11     9990.32    200.83 o 
   8   3  -5      164.27      232.12     47.79 o 
  10   3  -5      795.49     1102.54    123.92 o 
  12   3  -5      540.13      453.04     74.75 o 
  14   3  -5      635.81      386.00     80.28 o 
  16   3  -5      427.15      267.71     85.60 o 
  18   3  -5      123.13       24.37     87.19 o 
  20   3  -5      525.46      408.30    239.08 o 
  22   3  -5       70.91      217.86    221.04 o 
  24   3  -5      147.31      153.13    222.81 o 
   1   4  -5     1683.34     1922.63     81.88 o 
   3   4  -5      328.23      584.71     62.27 o 
   5   4  -5      594.78     1159.09    102.86 o 
   7   4  -5      864.13     1032.24     61.23 o 
   9   4  -5      795.55      897.20     80.26 o 
  11   4  -5       34.54       48.19     59.57 o 
  13   4  -5      661.93      626.56     84.66 o 
  15   4  -5      718.22      503.07     99.40 o 
  17   4  -5      697.50      632.66    144.75 o 
  19   4  -5      927.85      961.98    268.97 o 
  21   4  -5        5.83     -133.15    177.01 o 
  23   4  -5       15.41     -114.76    188.50 o 
   2   5  -5       93.14       27.15     52.65 o 
   4   5  -5      817.95      988.68     79.86 o 
   6   5  -5      241.77      334.51     66.09 o 
   8   5  -5      196.30      294.44     67.31 o 
  10   5  -5      614.92      696.06     82.33 o 
  12   5  -5      139.32       18.95     85.81 o 
  14   5  -5      176.78      211.53     91.41 o 
  16   5  -5      346.58       -4.70    108.75 o 
  18   5  -5     1005.44     1195.53    179.00 o 
  20   5  -5       24.90     -159.71    123.83 o 
  22   5  -5       44.59       29.53    191.51 o 
   1   6  -5      402.26      274.70     72.53 o 
   3   6  -5      546.59      919.24     89.12 o 
   5   6  -5      273.26      296.31     78.38 o 
   7   6  -5       31.97       48.15     69.69 o 
   9   6  -5      870.88      869.93    105.92 o 
  11   6  -5     1131.74     1382.43    128.18 o 
  13   6  -5      709.56      819.94    113.59 o 
  15   6  -5       14.12       20.04    115.51 o 
  17   6  -5      403.80      372.03    139.31 o 
  19   6  -5      537.16      206.43    138.33 o 
  21   6  -5      247.51       64.67    141.79 o 
   2   7  -5     1596.99     1754.91    125.25 o 
   4   7  -5      463.13      585.89     97.61 o 
   6   7  -5      207.61      209.40     76.51 o 
   8   7  -5      452.54      259.10     95.17 o 
  10   7  -5      256.04      311.69     96.81 o 
  12   7  -5      263.65      277.88    103.95 o 
  14   7  -5      165.97      100.16    119.95 o 
  16   7  -5      270.79      329.35    125.94 o 
  18   7  -5      164.27       82.46    124.37 o 
  20   7  -5       12.37     -172.05    115.74 o 
   1   8  -5      759.97      574.59    133.11 o 
   3   8  -5      624.51      441.04    103.85 o 
   5   8  -5      488.30      242.45    112.52 o 
   7   8  -5      118.84        2.10    103.25 o 
   9   8  -5      150.59     -105.21    101.28 o 
  11   8  -5       74.28      -47.88     91.02 o 
  13   8  -5      113.27       72.36    123.60 o 
  15   8  -5      283.48      193.33    133.09 o 
  17   8  -5      203.87       99.56    136.46 o 
  19   8  -5       93.25      -93.31    131.55 o 
   2   9  -5     1227.79      985.46    131.51 o 
   4   9  -5     1017.72      633.81    137.76 o 
   6   9  -5      222.00     -112.15    107.07 o 
   8   9  -5      659.00      634.53    186.24 o 
  10   9  -5      486.41      408.95    155.49 o 
  12   9  -5       22.04       31.76    118.87 o 
  14   9  -5       66.18      -35.56    122.12 o 
  16   9  -5       76.45       31.60    128.70 o 
   1  10  -5       99.39     -175.26    116.84 o 
   3  10  -5        6.69     -169.42    112.95 o 
   5  10  -5       34.05     -121.18    116.10 o 
   7  10  -5      273.13       10.05    115.60 o 
   9  10  -5      179.27      -25.04    117.47 o 
  11  10  -5      555.93      116.82    150.58 o 
  13  10  -5       38.74      -47.50    146.71 o 
  15  10  -5       51.69        2.91    164.29 o 
   2  11  -5       64.37     -230.67    153.78 o 
   4  11  -5      114.93     -141.74    125.72 o 
   6  11  -5       23.65     -137.33    254.83 o 
   8  11  -5       94.40      128.67    149.26 o 
  10  11  -5        8.42     -175.05    129.04 o 
  12  11  -5       42.79      -47.35    207.08 o 
   5  12  -5      153.72     -272.96    181.98 o 
   7  12  -5       42.09     -212.71    141.81 o 
   2   0  -4    49308.98    56800.77   1829.43 o 
   4   0  -4   106238.96   110796.38   3703.80 o 
   6   0  -4    48729.30    47305.90   1534.74 o 
   8   0  -4    64318.93    65420.89   2977.58 o 
  10   0  -4    29612.24    28751.63   1398.86 o 
  12   0  -4    14539.65    13340.46    762.39 o 
  16   0  -4    18576.12    21035.62   1129.17 o 
  18   0  -4    11385.93    13146.29    798.29 o 
  20   0  -4     8289.95     9070.67    640.19 o 
  22   0  -4     5125.73     5667.77    499.77 o 
  24   0  -4     5234.95     5292.33    500.48 o 
   1   1  -4    37092.14    35569.02    935.15 o 
   3   1  -4    37278.50    36759.19    714.39 o 
   5   1  -4    55841.46    55602.46   1038.62 o 
   7   1  -4    44803.95    42901.15   1030.78 o 
   9   1  -4    31144.77    31403.67    770.15 o 
  11   1  -4    24456.35    23688.51    684.96 o 
  13   1  -4    22277.94    21143.02    781.54 o 
  15   1  -4    17703.17    17209.90   1136.86 o 
  17   1  -4    13482.52    14427.90    843.91 o 
  19   1  -4    11404.60    11815.69    527.07 o 
  21   1  -4     7332.00     7679.96    409.04 o 
  23   1  -4     4808.47     5572.15    527.80 o 
  25   1  -4     3234.07     3136.30    306.61 o 
   0   2  -4    86560.54    89476.59   2039.81 o 
   2   2  -4    47130.00    45681.81    743.97 o 
   4   2  -4    37746.92    35764.70    749.72 o 
   6   2  -4    42852.32    38618.77    637.05 o 
   8   2  -4    27262.43    24804.03    541.40 o 
  10   2  -4    25815.78    24867.92    623.08 o 
  12   2  -4    27725.32    26707.86    778.57 o 
  14   2  -4    13650.34    12743.51    512.95 o 
  16   2  -4    11014.05    10343.20    814.20 o 
  18   2  -4     9885.17    10239.27    666.89 o 
  20   2  -4     9036.83     9877.97    674.32 o 
  22   2  -4     6925.34     6037.84    351.58 o 
  24   2  -4     4148.26     4278.57    750.45 o 
   1   3  -4    36126.47    34711.27    617.73 o 
   3   3  -4    52670.75    49480.27   1030.03 o 
   5   3  -4    31302.20    27400.36    533.87 o 
   7   3  -4    35542.93    33105.27    708.90 o 
   9   3  -4    29207.85    29026.64    634.28 o 
  11   3  -4    19717.45    19983.26    461.28 o 
  13   3  -4    17607.50    17175.94    414.75 o 
  15   3  -4     8346.10     7294.57    251.41 o 
  17   3  -4     3560.27     2789.01    181.25 o 
  19   3  -4     6513.27     6498.43    496.41 o 
  21   3  -4     7891.15     8543.84    621.62 o 
   0   4  -4    51670.25    50865.22   1377.57 o 
   2   4  -4    42660.18    41132.79    865.35 o 
   4   4  -4    19756.08    17785.49    402.16 o 
   6   4  -4    25376.37    23657.55    523.15 o 
   8   4  -4    20277.03    18907.29    431.10 o 
  10   4  -4    14871.97    13896.46    336.18 o 
  12   4  -4    14670.69    13566.95    341.15 o 
  14   4  -4    12377.11    11702.18    310.66 o 
  16   4  -4     6446.05     6454.59    246.58 o 
  18   4  -4     5877.77     6620.76    261.62 o 
  20   4  -4     5972.61     6785.98    522.41 o 
   1   5  -4    27877.14    26768.24    654.06 o 
   3   5  -4    24036.22    23002.59    507.59 o 
   5   5  -4    25817.46    25299.21    563.58 o 
   7   5  -4    17993.85    16874.78    392.68 o 
   9   5  -4    16562.25    16465.46    388.16 o 
  11   5  -4    15744.75    15004.26    366.54 o 
  13   5  -4     5375.96     4421.72    165.84 o 
  15   5  -4     9680.14     9422.18    314.32 o 
  17   5  -4    11770.56    12090.87    384.85 o 
  19   5  -4     5959.63     5815.14    289.55 o 
  21   5  -4     4167.49     4163.08    318.69 o 
  23   5  -4     3367.54     3777.99    422.66 o 
   0   6  -4    15785.63    14807.93    556.37 o 
   2   6  -4    21668.34    20370.48    519.06 o 
   4   6  -4    25907.83    26200.38    582.43 o 
   6   6  -4    20684.96    19941.13    459.03 o 
   8   6  -4    13358.20    12625.19    314.37 o 
  10   6  -4    10171.94     9596.48    261.24 o 
  12   6  -4     6207.18     5668.31    192.08 o 
  14   6  -4    11506.81    11449.38    353.69 o 
  16   6  -4    15292.12    14941.77    521.52 o 
  18   6  -4     7479.27     7205.16    330.89 o 
  20   6  -4     3464.08     3693.16    249.75 o 
  22   6  -4     2970.31     3427.94    940.30 o 
   1   7  -4    14862.95    13769.94    378.91 o 
   3   7  -4    14897.11    14955.34    406.94 o 
   5   7  -4    15250.86    15033.46    411.02 o 
   7   7  -4    11455.07    10933.84    322.60 o 
   9   7  -4     7384.50     6563.12    206.58 o 
  11   7  -4     8189.91     8247.53    243.96 o 
  13   7  -4    13591.07    14564.50    497.53 o 
  15   7  -4    11934.16    11680.12    432.32 o 
  17   7  -4     6128.37     5987.04    298.52 o 
  19   7  -4     3766.62     3743.93    250.10 o 
  21   7  -4     2188.94     2466.63    236.54 o 
   0   8  -4    16901.97    17606.05    672.70 o 
   2   8  -4     8838.82     8857.17    278.77 o 
   4   8  -4     5637.54     5302.99    200.24 o 
   6   8  -4     7546.56     6792.62    238.56 o 
   8   8  -4     8161.30     8307.28    273.43 o 
  10   8  -4    11327.95    11265.64    404.79 o 
  12   8  -4    10860.52    10873.62    400.57 o 
  14   8  -4     5545.07     6179.15    443.49 o 
  16   8  -4     3893.79     3992.43    257.83 o 
  18   8  -4     3417.14     3706.72    391.61 o 
   1   9  -4    14510.80    15687.00    442.68 o 
   3   9  -4     5709.30     5248.56    212.08 o 
   5   9  -4     3407.98     3145.47    163.10 o 
   7   9  -4     3933.76     4081.57    186.22 o 
   9   9  -4     6067.37     6267.74    279.07 o 
  11   9  -4     6719.75     6292.00    287.76 o 
  13   9  -4     4810.14     4866.34    255.38 o 
  15   9  -4     3537.81     3693.18    282.62 o 
  17   9  -4     2908.90     3328.97    683.96 o 
   0  10  -4     8501.82    10507.38    474.61 o 
   2  10  -4     9513.84    10800.17    342.40 o 
   4  10  -4     6621.56     6570.30    248.41 o 
   6  10  -4     2819.12     2987.04    217.98 o 
   8  10  -4     3974.75     3570.77    323.66 o 
  10  10  -4     3673.28     3695.38    402.95 o 
  12  10  -4     3735.57     3471.06    398.88 o 
  14  10  -4     3470.55     3506.41    282.00 o 
   1  11  -4     3684.61     4078.44    234.40 o 
   3  11  -4     5689.04     6663.72    365.99 o 
   5  11  -4     4844.52     4842.97    517.72 o 
   7  11  -4     3888.21     3860.71    283.26 o 
   9  11  -4     3543.69     3677.32    315.76 o 
  11  11  -4     2301.21     2888.90    286.31 o 
  13  11  -4     1796.35     2307.50    422.31 o 
   2  12  -4     2613.73     3821.84    489.16 o 
   4  12  -4     2772.32     3419.69    400.91 o 
   6  12  -4     2662.10     3495.74    417.36 o 
   8  12  -4     2022.11     2877.66    469.35 o 
   6   1  -3     1315.74     1589.08    123.55 o 
   8   1  -3     1838.88     1949.04    118.55 o 
  10   1  -3     4005.11     5035.62    247.41 o 
  12   1  -3      264.91      388.71    117.45 o 
  14   1  -3      426.73      508.05    211.49 o 
  16   1  -3      170.01      320.78    225.11 o 
  18   1  -3     1328.59     1403.59    480.09 o 
  20   1  -3      298.25      113.65    165.57 o 
  22   1  -3      245.67      203.21    251.11 o 
  24   1  -3        2.94     -230.94    187.89 o 
   3   2  -3     5547.48     7304.35    145.99 o 
   5   2  -3      571.37     1020.43     58.79 o 
   7   2  -3     2342.41     2863.93    103.37 o 
   9   2  -3     7484.50     8511.36    287.41 o 
  11   2  -3     4267.17     5318.48    290.19 o 
  13   2  -3      145.10      129.64     96.55 o 
  15   2  -3      705.96      907.42    162.77 o 
  17   2  -3      503.64      594.15    266.67 o 
  19   2  -3      477.39      934.21    299.03 o 
  21   2  -3     1269.89     1435.72    361.62 o 
  23   2  -3      216.08      240.28    187.87 o 
  25   2  -3       57.75     -238.13    158.75 o 
   2   3  -3     3495.37     4319.60    122.35 o 
   4   3  -3      172.05      369.98     47.10 o 
   6   3  -3      902.13     1278.03    108.53 o 
   8   3  -3     3457.05     4199.36    134.16 o 
  10   3  -3      272.30      313.54     71.43 o 
  12   3  -3     3024.36     3640.40    153.24 o 
  14   3  -3      359.23      301.70     77.54 o 
  16   3  -3     1212.95     1283.83    180.11 o 
  18   3  -3      172.50      453.11    178.50 o 
  20   3  -3      118.61       12.38    226.88 o 
  22   3  -3      201.43     -233.08    217.88 o 
  24   3  -3       71.58      -88.30    168.70 o 
   1   4  -3     2612.76     3014.27    105.45 o 
   3   4  -3      976.49     1445.68     77.27 o 
   5   4  -3     4982.94     5808.08    162.13 o 
   7   4  -3     2079.29     2692.25    109.81 o 
   9   4  -3      684.43      959.45     78.16 o 
  11   4  -3      422.84      445.47     66.77 o 
  13   4  -3      235.96      322.12     80.41 o 
  15   4  -3      304.21      437.06    128.60 o 
  17   4  -3      379.21      356.88    138.46 o 
  19   4  -3      294.24      268.24    189.17 o 
  21   4  -3      156.99       67.20    260.66 o 
  23   4  -3       53.53     -245.64    280.83 o 
   2   5  -3     4662.54     5336.66    172.75 o 
   4   5  -3     2688.88     3733.88    129.39 o 
   6   5  -3     3207.08     3864.35    133.24 o 
   8   5  -3       39.28      -21.77     50.09 o 
  10   5  -3      261.87      305.99     66.81 o 
  12   5  -3      677.38      635.90     82.10 o 
  14   5  -3     1847.36     1970.14    151.63 o 
  16   5  -3       81.23       14.07    100.62 o 
  18   5  -3       98.33      -23.07    135.74 o 
  20   5  -3      107.64     -264.63    184.74 o 
  22   5  -3       66.54       -0.53    246.86 o 
   1   6  -3       33.60      -89.37     59.58 o 
   3   6  -3     1491.31     1492.03    149.90 o 
   5   6  -3      421.08      376.55     86.75 o 
   7   6  -3     1132.13     1415.15    115.56 o 
   9   6  -3       42.63       38.40     59.46 o 
  11   6  -3     1035.18     1152.28     99.13 o 
  13   6  -3       63.10      155.27     94.56 o 
  15   6  -3      734.84      790.64    121.73 o 
  17   6  -3      102.53       -1.61     98.01 o 
  19   6  -3      173.95      245.31    130.77 o 
  21   6  -3       43.68       14.95    148.38 o 
   2   7  -3      337.09      435.08     86.15 o 
   4   7  -3      617.47      647.97     91.26 o 
   6   7  -3       43.27      -54.88     72.26 o 
   8   7  -3      145.76      180.17     86.88 o 
  10   7  -3      440.28      437.15     87.30 o 
  12   7  -3      361.75      441.49    102.46 o 
  14   7  -3     1210.43      843.15    123.41 o 
  16   7  -3       23.49     -106.06     93.30 o 
  18   7  -3        7.44      -27.46    110.55 o 
  20   7  -3      117.48       16.26    115.26 o 
   1   8  -3       22.82     -119.74     79.83 o 
   3   8  -3      592.14      596.79    104.61 o 
   5   8  -3      275.42      232.28     87.66 o 
   7   8  -3      211.71      -21.17     78.97 o 
   9   8  -3      236.72      124.75    100.36 o 
  11   8  -3      167.43      218.14     98.47 o 
  13   8  -3      115.33       43.86     98.38 o 
  15   8  -3      246.41      153.29    113.29 o 
  17   8  -3      121.79      120.08    143.22 o 
  19   8  -3       46.13      -63.13    192.23 o 
   2   9  -3     1162.28     1561.12    171.29 o 
   4   9  -3       42.61       58.79     99.55 o 
   6   9  -3      478.14      169.35     98.45 o 
   8   9  -3        9.77     -115.29     86.37 o 
  10   9  -3      207.46      150.51    101.08 o 
  12   9  -3      101.25       66.35    158.62 o 
  14   9  -3       16.53     -128.78    122.04 o 
  16   9  -3       63.10      -47.32    123.75 o 
  18   9  -3       90.54       -4.00    143.56 o 
   1  10  -3      456.55      332.47    149.95 o 
   3  10  -3      432.12      193.06    118.17 o 
   5  10  -3        5.50      -99.73    115.44 o 
   7  10  -3      147.28      105.32    113.09 o 
   9  10  -3        5.00      -50.01     97.81 o 
  11  10  -3      161.25       31.44    127.92 o 
  13  10  -3      143.72       15.68    157.83 o 
  15  10  -3       61.79      -46.10    159.60 o 
   2  11  -3      262.97      259.10    197.87 o 
   4  11  -3      509.92      543.01    150.12 o 
   6  11  -3      154.78      -48.79    116.85 o 
   8  11  -3      111.19       45.83    200.18 o 
  10  11  -3      155.33      -10.94    129.25 o 
  12  11  -3       35.97      -79.84    126.94 o 
   1  12  -3        9.98       10.67    183.99 o 
   3  12  -3       27.70     -161.04    167.21 o 
   5  12  -3       24.47       63.13    261.89 o 
   7  12  -3       20.78      487.71    306.46 o 
   9  12  -3      118.76       13.09    294.79 o 
   2  13  -3        8.70      161.27    267.55 o 
   0   0  -2   124741.95   126895.37   4033.20 o 
   2   0  -2    97320.69   102312.53   2662.99 o 
   4   0  -2    72980.44    77593.28   3533.41 o 
   8   0  -2    50802.34    53907.44   2586.57 o 
  14   0  -2     8840.98     6707.46    460.86 o 
  16   0  -2    14815.58    13807.52    802.18 o 
  18   0  -2    13218.68    14125.84    854.70 o 
  20   0  -2    10111.49    10122.55    696.95 o 
  22   0  -2     5263.58     5722.24    512.86 o 
  24   0  -2     3889.13     4012.49    451.14 o 
   1   1  -2    68531.25    70427.28   1208.80 o 
   3   1  -2    46031.27    44603.66    768.35 o 
   5   1  -2    52028.88    50450.98   1171.71 o 
   7   1  -2    54218.86    54827.39   1482.75 o 
   9   1  -2    40200.45    37770.58   1275.32 o 
  11   1  -2    35931.86    33952.30    959.97 o 
  13   1  -2    23160.58    22372.05   1160.82 o 
  15   1  -2    13135.71    13425.53    779.90 o 
  17   1  -2    13061.08    13766.14    823.05 o 
  19   1  -2    10667.08    10563.66    487.90 o 
  21   1  -2     8516.16     8997.77    453.88 o 
  23   1  -2     4694.10     4681.56    328.38 o 
  25   1  -2     4028.76     4349.86    336.30 o 
   0   2  -2    78783.49    84810.13   2239.30 o 
   2   2  -2    43622.48    44091.31    918.72 o 
   4   2  -2    71963.79    73671.81   1508.93 o 
   6   2  -2    40873.82    37771.98    891.12 o 
   8   2  -2    18059.00    15121.00    451.61 o 
  10   2  -2    33311.90    29523.54   1217.70 o 
  12   2  -2    32413.09    32372.57    924.97 o 
  14   2  -2    26096.19    25894.13   1159.14 o 
  16   2  -2    20790.07    19914.00   1204.15 o 
  18   2  -2     9680.34    10016.98    654.69 o 
  20   2  -2     9256.28     9685.57    668.48 o 
  22   2  -2     6403.34     6714.52    384.80 o 
  24   2  -2     4252.19     4272.00    311.87 o 
   3   3  -2    49034.36    49755.42   1027.41 o 
   5   3  -2    56381.47    52779.51   1096.37 o 
   7   3  -2    31441.82    29645.22    641.49 o 
   9   3  -2    25790.78    23601.27    579.70 o 
  11   3  -2    26885.68    25970.22    643.09 o 
  13   3  -2    20868.66    20152.36    523.66 o 
  15   3  -2    23160.69    22251.13    571.49 o 
  17   3  -2    13673.10    12724.64    551.62 o 
  19   3  -2     9793.86     9583.82    690.06 o 
  21   3  -2     7776.59     8086.69    602.16 o 
  23   3  -2     5071.51     5446.36    506.14 o 
  25   3  -2     2427.06     2919.08    345.29 o 
   0   4  -2    49636.52    50464.71   1667.57 o 
   2   4  -2    59451.10    61661.52   1433.81 o 
   4   4  -2    17498.18    16787.58    422.66 o 
   6   4  -2    32387.58    30113.01    717.54 o 
   8   4  -2    30783.75    29706.06    646.57 o 
  10   4  -2    28757.38    28057.39    697.49 o 
  12   4  -2    21297.86    20660.01    532.38 o 
  14   4  -2    16627.70    16263.27    523.02 o 
  16   4  -2     7157.55     6912.27    308.00 o 
  18   4  -2     7353.45     7442.49    490.13 o 
  20   4  -2     5436.67     5626.52    374.39 o 
  22   4  -2     6534.90     6407.37    766.37 o 
  24   4  -2     3645.24     3984.90    451.31 o 
   1   5  -2    37177.95    36169.65    863.48 o 
   3   5  -2    29666.23    28172.33    684.62 o 
   5   5  -2    28112.70    27663.29    606.25 o 
   7   5  -2    31791.79    31017.98    667.66 o 
   9   5  -2    20562.57    19154.06    436.55 o 
  11   5  -2    11356.69    10257.58    270.38 o 
  13   5  -2    10678.94     9390.46    348.89 o 
  15   5  -2    10036.09     9896.32    374.15 o 
  17   5  -2     9997.19     9477.10    507.13 o 
  19   5  -2     8082.10     7548.12    459.80 o 
  21   5  -2     4213.00     4271.94    320.70 o 
  23   5  -2     3908.54     3651.37    313.68 o 
   0   6  -2    24299.18    23480.38    826.73 o 
   2   6  -2    28582.71    29178.37    713.88 o 
   4   6  -2    24580.33    25310.93    628.63 o 
   6   6  -2    21139.31    19549.92    502.37 o 
   8   6  -2    21188.86    19560.58    507.52 o 
  10   6  -2    11126.75     9686.45    260.12 o 
  12   6  -2     8880.64     8118.00    269.05 o 
  14   6  -2    16421.24    16730.91    472.38 o 
  16   6  -2     8782.75     9155.24    444.12 o 
  18   6  -2     6231.68     6506.23    306.40 o 
  20   6  -2     4276.67     4239.46    389.59 o 
  22   6  -2     3407.33     3898.49    345.87 o 
   1   7  -2     8844.09     7379.48    231.88 o 
   3   7  -2    20868.61    19804.41    511.46 o 
   5   7  -2    18985.97    19815.73    514.80 o 
   7   7  -2    20526.29    19383.27    572.57 o 
   9   7  -2    12671.66    11666.80    340.50 o 
  11   7  -2     8040.92     7806.60    262.00 o 
  13   7  -2    14127.37    14365.77    417.60 o 
  15   7  -2     8042.71     8173.54    288.12 o 
  17   7  -2     4642.62     4323.65    208.68 o 
  19   7  -2     4527.68     4482.89    252.35 o 
  21   7  -2     3134.97     3622.05    255.13 o 
   0   8  -2     8185.20     8479.75    377.75 o 
   2   8  -2    13281.32    12814.95    362.44 o 
   4   8  -2    15164.53    15697.10    429.07 o 
   6   8  -2     9707.30     9738.63    531.32 o 
   8   8  -2    12641.19     9930.61    521.44 o 
  10   8  -2     7553.24     7940.39    407.01 o 
  12   8  -2     9177.32     9201.54    463.42 o 
  14   8  -2     5809.62     5770.24    331.87 o 
  16   8  -2     4353.31     4337.66    239.73 o 
  18   8  -2     4051.19     3751.52    228.98 o 
  20   8  -2     3009.23     3665.73    619.05 o 
   1   9  -2     9858.49     9473.03    297.94 o 
   3   9  -2     8924.18     8739.62    283.89 o 
   5   9  -2     8284.94     8219.38    272.41 o 
   7   9  -2     8177.50     8470.35    455.33 o 
   9   9  -2     8930.20     7571.61    537.90 o 
  11   9  -2     5919.74     5338.32    492.57 o 
  13   9  -2     3698.41     3419.93    204.65 o 
  15   9  -2     2992.23     2677.96    650.53 o 
  17   9  -2     2922.90     3113.46    570.86 o 
   0  10  -2    10239.02    10155.46    457.49 o 
   2  10  -2     6433.02     7897.97    316.63 o 
   4  10  -2     6966.45     7039.81    295.51 o 
   6  10  -2     7106.75     6755.58    290.49 o 
   8  10  -2     4961.66     5395.33    251.23 o 
  10  10  -2     5048.00     4167.38    483.91 o 
  12  10  -2     3656.09     2606.55    852.65 o 
  14  10  -2     2395.20     3108.06    297.39 o 
  16  10  -2     3070.51     3625.90    509.85 o 
   1  11  -2     3760.77     4002.69    288.03 o 
   3  11  -2     3758.13     5053.04    318.87 o 
   5  11  -2     5901.02     6186.61    574.75 o 
   7  11  -2     4390.12     5377.93    482.88 o 
   9  11  -2     3321.74     3587.85    270.19 o 
  11  11  -2     3179.39     3408.77    281.02 o 
  13  11  -2     2212.08     3152.57    598.27 o 
   0  12  -2     2708.36     4033.71    498.89 o 
   2  12  -2     2379.39     3097.88    539.12 o 
   4  12  -2     2246.05     3231.61    317.25 o 
   6  12  -2     2643.75     3423.29    763.10 o 
   8  12  -2     2420.53     2980.69    281.65 o 
  10  12  -2     2887.35     3266.72    505.61 o 
   1  13  -2     2326.83     2914.38    751.42 o 
   3  13  -2     1839.84     2919.99    320.97 o 
   4   1  -1     2233.70     2304.39    106.06 o 
   6   1  -1    12698.62    15657.75    452.71 o 
   8   1  -1      533.66      611.55     82.75 o 
  10   1  -1    14744.68    19328.90   1330.07 o 
  12   1  -1     4848.90     5739.88    285.87 o 
  14   1  -1       75.97      -87.54    148.36 o 
  16   1  -1      272.22      572.93    256.23 o 
  18   1  -1      124.30      168.79    168.30 o 
  20   1  -1      312.76      245.28    235.81 o 
  22   1  -1       50.39      -52.07    189.88 o 
  24   1  -1       47.18     -190.64    185.68 o 
   1   2  -1     1003.32     1247.43     79.60 o 
   3   2  -1    12459.92    15726.18    338.78 o 
   5   2  -1     2783.24     3748.97    123.80 o 
   7   2  -1     3081.94     3740.29    128.57 o 
   9   2  -1     1244.28     1690.86    122.49 o 
  11   2  -1     1971.25     2398.64    146.03 o 
  13   2  -1      522.93      885.06    394.61 o 
  15   2  -1      274.75      306.28    224.58 o 
  17   2  -1     1295.51     1410.32    218.62 o 
  19   2  -1     1552.00     1893.50    350.86 o 
  21   2  -1     1594.02     1458.22    237.70 o 
  23   2  -1       26.04      -99.29    166.22 o 
  25   2  -1       47.43      -35.37    182.91 o 
   4   3  -1     4328.00     5187.83    138.84 o 
   6   3  -1     5246.48     6877.75    196.04 o 
   8   3  -1     4140.17     5150.21    162.26 o 
  10   3  -1       97.31      112.58     50.98 o 
  12   3  -1     1351.63     1838.62    144.79 o 
  14   3  -1      441.96      465.14     82.74 o 
  16   3  -1      567.05      469.43    179.14 o 
  18   3  -1      351.29      298.16    179.86 o 
  20   3  -1      433.04      382.60    192.94 o 
  22   3  -1       90.11     -232.38    208.86 o 
  24   3  -1       90.77      -59.54    165.27 o 
   1   4  -1     3675.43     4063.16    134.17 o 
   3   4  -1      617.71      821.65     68.79 o 
   5   4  -1     4512.62     5680.54    156.15 o 
   7   4  -1     3184.52     4579.55    156.91 o 
   9   4  -1     1431.72     1644.27     98.56 o 
  11   4  -1      279.00      232.37     72.75 o 
  13   4  -1      250.48      335.15    113.99 o 
  15   4  -1     1526.77     1534.20    302.21 o 
  17   4  -1      899.16      919.77    199.98 o 
  19   4  -1      300.54       45.84    186.56 o 
  21   4  -1       68.98        2.47    193.21 o 
  23   4  -1       19.83     -262.87    190.73 o 
   2   5  -1     9041.28    10376.66    280.89 o 
   4   5  -1     3942.05     4938.52    163.43 o 
   6   5  -1     1569.99     2302.84    112.04 o 
   8   5  -1      306.06      353.02     60.88 o 
  10   5  -1     1282.81     1424.61    123.11 o 
  12   5  -1     1356.59     1649.26    192.34 o 
  14   5  -1     2499.71     2947.68    206.33 o 
  16   5  -1      873.69      853.69    205.39 o 
  18   5  -1     1054.72     1147.12    226.88 o 
  20   5  -1       74.25      -42.15    183.05 o 
  22   5  -1        2.04     -153.62    199.29 o 
  24   5  -1       64.51     -114.78    211.51 o 
   1   6  -1     3502.87     3409.11    136.78 o 
   3   6  -1     2475.87     2763.32    122.83 o 
   5   6  -1      464.11      628.94     86.40 o 
   7   6  -1      921.58     1086.94    196.22 o 
   9   6  -1      800.86      943.42    119.23 o 
  11   6  -1     4911.33     5804.18    212.00 o 
  13   6  -1     2094.78     2886.94    200.61 o 
  15   6  -1     1164.52     1238.14    166.56 o 
  17   6  -1      391.89      281.00    232.54 o 
  19   6  -1      172.41      106.08    194.69 o 
  21   6  -1       72.17     -259.95    173.30 o 
  23   6  -1       80.97      -85.75    211.41 o 
   2   7  -1      143.40       95.40     67.74 o 
   4   7  -1      196.75      209.61     74.14 o 
   6   7  -1      240.61      239.27     95.98 o 
   8   7  -1      426.69      663.45     99.31 o 
  10   7  -1     1091.53     1409.05    260.65 o 
  12   7  -1      101.14      -56.31     73.10 o 
  14   7  -1     2223.49     2823.31    173.46 o 
  16   7  -1      161.52      106.85     98.47 o 
  18   7  -1      165.99      119.64    124.72 o 
  20   7  -1       87.77      140.04    192.05 o 
  22   7  -1        2.74     -128.96    195.37 o 
   1   8  -1      123.96      134.44     84.54 o 
   3   8  -1     1939.90     2022.10    138.06 o 
   5   8  -1      205.54      187.36     88.46 o 
   7   8  -1       19.51      -58.14     80.61 o 
   9   8  -1      153.05       30.60    100.06 o 
  11   8  -1      834.31      875.65    130.43 o 
  13   8  -1      438.80      285.02    121.43 o 
  15   8  -1       66.21       71.04    103.47 o 
  17   8  -1      466.12      377.45    137.86 o 
  19   8  -1       85.97     -159.85    132.18 o 
   2   9  -1      120.49      -11.79     92.18 o 
   4   9  -1     1937.29     2289.96    204.86 o 
   6   9  -1      501.40      266.34    113.57 o 
   8   9  -1      110.82       74.82    115.74 o 
  10   9  -1      176.62       47.28    108.80 o 
  12   9  -1      129.58      -68.19     98.04 o 
  14   9  -1       48.93       45.01    101.72 o 
  16   9  -1       39.02       30.41    119.88 o 
  18   9  -1       85.46      -80.58    108.79 o 
   1  10  -1      888.25     1146.56    238.02 o 
   3  10  -1      943.52     1201.98    228.79 o 
   5  10  -1       48.33      107.17    114.26 o 
   7  10  -1      238.81       10.59    109.55 o 
   9  10  -1      217.52      192.43    113.25 o 
  11  10  -1       73.32      -98.61    100.66 o 
  13  10  -1       68.66       25.17    114.08 o 
  15  10  -1       62.72     -157.43    112.84 o 
  17  10  -1       48.46       89.44    125.58 o 
   2  11  -1       23.47     -170.39    212.13 o 
   4  11  -1      616.74      333.84    198.08 o 
   6  11  -1      145.31      306.72    172.90 o 
   8  11  -1       61.93      -24.06    169.95 o 
  10  11  -1       14.84      147.88    168.71 o 
  12  11  -1       15.53      140.24    176.56 o 
  14  11  -1       42.65      127.39    125.33 o 
   1  12  -1       33.94     -277.04    184.70 o 
   3  12  -1        3.97       80.50    189.08 o 
   5  12  -1       17.97     -150.63    177.47 o 
   7  12  -1       42.68     -115.99    182.10 o 
   9  12  -1        9.11     -130.82    170.89 o 
   2  13  -1       28.96     -242.38    191.78 o 
   4  13  -1       18.69     -110.03    187.17 o 
   2   0   0   168257.25   176829.47   8182.90 o 
   8   0   0    14942.68    12709.12    674.85 o 
  10   0   0    52366.89    48203.23   2309.62 o 
  12   0   0    37775.37    33482.65   1657.23 o 
  16   0   0    18480.77    20709.33   1133.77 o 
  18   0   0     8308.71     8415.10    596.51 o 
  20   0   0    12750.47    12984.12    824.11 o 
  22   0   0     5897.94     4843.49    488.63 o 
  24   0   0     3128.05     4052.98    553.00 o 
  26   0   0     4289.99     4423.12    481.02 o 
   1   1   0   145735.14   160628.23   5228.17 o 
   3   1   0    29312.51    25544.69    592.87 o 
   5   1   0    46762.62    44673.16   1205.77 o 
   7   1   0    49473.06    48075.88   1798.09 o 
   9   1   0    63720.76    63391.23   3116.05 o 
  11   1   0    35881.25    32912.87   1145.78 o 
  15   1   0    15107.27    15528.42    876.99 o 
  17   1   0    15982.82    16053.36    661.44 o 
  19   1   0     7728.04     7259.46    397.65 o 
  21   1   0     8974.86     9154.61    472.45 o 
  23   1   0     4321.12     4696.00    340.20 o 
  25   1   0     4429.72     4680.82    341.84 o 
   0   2   0     1080.40      308.04     48.89 o 
   2   2   0    32550.97    28736.34    778.30 o 
   4   2   0    31994.10    29242.58    684.32 o 
   6   2   0    18890.78    15724.47    384.60 o 
   8   2   0    37869.79    34815.59    964.97 o 
  10   2   0    19883.21    15843.18    711.99 o 
  12   2   0    25688.71    22436.45    926.15 o 
  14   2   0    33661.59    32801.75   1801.28 o 
  16   2   0    28507.37    30424.62   1597.37 o 
  18   2   0    10463.02     9583.03    776.36 o 
  20   2   0     5403.33     5815.16    348.51 o 
  22   2   0     5792.74     6128.18    373.68 o 
  24   2   0     4408.83     4932.32    345.86 o 
   1   3   0    25024.15    20946.06    500.92 o 
   3   3   0    28206.61    23397.91    559.40 o 
   5   3   0    34203.86    33036.60    776.14 o 
   7   3   0    30503.29    26551.78    635.63 o 
  11   3   0    24079.32    21958.15    726.10 o 
  13   3   0    30393.67    29755.88    840.25 o 
  15   3   0    27953.10    27779.96   1016.42 o 
  17   3   0    24251.02    25615.39    965.50 o 
  19   3   0    13042.91    13322.35    588.05 o 
  21   3   0     4892.73     4571.56    315.62 o 
  23   3   0     3596.25     3480.11    280.54 o 
  25   3   0     2291.34     3235.14    711.46 o 
   0   4   0    19875.16    18749.15    647.05 o 
   2   4   0    62180.53    62817.60   1456.87 o 
   4   4   0    45013.11    41723.54    981.78 o 
   6   4   0    30307.35    26865.11    755.86 o 
   8   4   0    37015.66    35328.48    875.22 o 
  10   4   0    46521.31    48414.04   1139.85 o 
  12   4   0    16644.19    15807.52    497.41 o 
  14   4   0    17493.22    17321.48    748.51 o 
  16   4   0    12250.59    12141.66    533.66 o 
  18   4   0    15877.42    15290.71    645.97 o 
  20   4   0     7221.15     6924.67    741.96 o 
  22   4   0     3561.49     4020.91    491.64 o 
  24   4   0     3517.78     4163.87    474.83 o 
   1   5   0    37381.98    37028.12    878.87 o 
   3   5   0    51799.84    52745.79   1237.04 o 
   5   5   0    14414.83    12446.75    330.26 o 
   7   5   0    37105.98    37913.50   1054.61 o 
   9   5   0    25630.55    24519.00    713.37 o 
  11   5   0    10462.14     8001.18    295.87 o 
  13   5   0    21869.37    22763.04    755.25 o 
  15   5   0    10106.97    10409.61    484.21 o 
  17   5   0     4690.78     4667.33    309.36 o 
  19   5   0     9987.39    10283.64    503.59 o 
  21   5   0     3947.89     3812.20    302.36 o 
  23   5   0     3985.26     4360.66    696.07 o 
   0   6   0    14284.43    15000.03    551.72 o 
   2   6   0    28528.53    26821.21    656.46 o 
   4   6   0    13678.31    11652.74    316.91 o 
   6   6   0    18313.38    15827.94    414.67 o 
   8   6   0    18479.59    17073.97    448.78 o 
  10   6   0    13509.92    12065.22    401.71 o 
  12   6   0    21653.04    21361.14    652.94 o 
  14   6   0    10139.48    10422.56    380.91 o 
  16   6   0     1894.27     2388.00    583.86 o 
  18   6   0     5975.33     6739.68    392.95 o 
  20   6   0     3480.79     3069.04    469.44 o 
  22   6   0     3904.76     4288.87    397.64 o 
   3   7   0    19798.51    19124.42    492.53 o 
   5   7   0    31678.07    30629.68    754.43 o 
   7   7   0    19849.63    19929.00    647.19 o 
   9   7   0    14361.41    13844.37    387.47 o 
  11   7   0    11203.67    10581.20    319.93 o 
  13   7   0     5094.17     4468.37    192.96 o 
  15   7   0     4829.43     4690.98    305.94 o 
  17   7   0     5399.45     5630.53    346.01 o 
  19   7   0     3872.33     3902.78    303.74 o 
  21   7   0     4909.82     5129.17    363.56 o 
   0   8   0    14003.94    15017.33    845.33 o 
   2   8   0    17973.80    21534.00    647.31 o 
   4   8   0    24392.36    24080.50    615.28 o 
   6   8   0    12158.43    10271.58    602.84 o 
   8   8   0     9122.99     8664.20    338.58 o 
  10   8   0     6095.06     5170.43    236.08 o 
  12   8   0     5615.99     5289.05    246.80 o 
  14   8   0     9124.36     8583.76    341.46 o 
  16   8   0     6406.90     5153.10    261.49 o 
  18   8   0     2552.44     3305.28    548.97 o 
  20   8   0     4102.63     4442.85    276.33 o 
   1   9   0     4983.93     4103.68    207.57 o 
   3   9   0    12256.58    13817.93    844.96 o 
   5   9   0    16348.77    16866.91    541.70 o 
   7   9   0    14107.78    11921.87   1286.04 o 
   9   9   0     9208.00     9657.40    623.51 o 
  11   9   0     4666.33     4509.80    273.52 o 
  13   9   0     3326.74     2851.38    437.77 o 
  15   9   0     2551.64     2484.95    289.51 o 
  17   9   0     3309.93     2798.34    609.12 o 
  19   9   0     2730.41     2805.62    593.69 o 
   0  10   0     5629.18     6380.29    510.91 o 
   2  10   0     3083.63     2939.03    240.99 o 
   4  10   0     5275.57     5095.75    403.12 o 
   6  10   0     9192.06     9931.24    470.98 o 
   8  10   0     8589.25     6468.93   1070.46 o 
  10  10   0     4057.60     4067.98    781.07 o 
  12  10   0     2856.53     2548.62    514.00 o 
  14  10   0     1615.81     1772.44    421.52 o 
  16  10   0     3137.70     3170.23    581.66 o 
   1  11   0     4644.15     4719.32    310.43 o 
   3  11   0     2245.49     2749.13    296.51 o 
   5  11   0     3726.81     4296.97    322.92 o 
   7  11   0     3538.32     4595.73    441.06 o 
   9  11   0     2491.14     2296.01   1174.22 o 
  11  11   0     3147.03     2627.56   1039.30 o 
  13  11   0     3502.58     2642.18   1069.36 o 
   0  12   0     2824.82     3024.97    455.38 o 
   2  12   0     2493.99     3344.90    332.11 o 
   4  12   0     2947.13     3390.01    278.14 o 
   6  12   0     2997.19     3125.47    288.00 o 
   8  12   0     2310.96     2859.10   1427.22 o 
  10  12   0     3405.61     3883.85    300.29 o 
   1  13   0     3077.12     3949.19    374.03 o 
   3  13   0     1953.67     3146.31    421.69 o 
   5  13   0     1824.47     2641.91    319.01 o 
   4   1   1     2237.25     2363.18    135.55 o 
   6   1   1    12703.35    16192.35    635.23 o 
   8   1   1      533.50      828.12    118.09 o 
  10   1   1    14744.67    18528.83    676.05 o 
  12   1   1     4846.85     5727.46    285.11 o 
  14   1   1       75.67      -24.44     92.17 o 
  16   1   1      272.52      344.33    155.29 o 
  18   1   1      123.91      144.00    165.56 o 
  20   1   1      312.44      457.30    209.58 o 
  22   1   1       50.56     -189.20    175.14 o 
  24   1   1       47.39      -45.68    197.51 o 
   1   2   1     1005.13     1379.77    195.93 o 
   3   2   1    12454.87    15428.11    439.02 o 
   5   2   1     2783.98     3882.84    192.34 o 
   7   2   1     3087.29     3960.21    179.59 o 
   9   2   1     1243.18     1557.55    152.80 o 
  11   2   1     1975.03     2575.59    389.95 o 
  13   2   1      521.20      763.29    159.36 o 
  15   2   1      274.41      151.62    194.69 o 
  17   2   1     1299.13     1573.68    277.08 o 
  19   2   1     1550.72     1547.32    199.95 o 
  21   2   1     1596.11     1716.49    272.28 o 
  23   2   1       25.72     -202.41    186.64 o 
  25   2   1       46.99     -137.32    187.88 o 
   4   3   1     4323.13     4931.27    176.06 o 
   6   3   1     5251.06     6879.30    285.02 o 
   8   3   1     4141.20     5078.36    183.08 o 
  10   3   1       98.10       59.42     41.23 o 
  12   3   1     1352.75     1735.91    179.52 o 
  14   3   1      443.94      332.79    150.30 o 
  16   3   1      566.96      440.90    174.39 o 
  18   3   1      352.43      501.67    199.80 o 
  20   3   1      433.27      399.63    205.37 o 
  22   3   1       90.04      -31.63    145.03 o 
  24   3   1       90.52     -198.31    168.55 o 
   1   4   1     3677.37     4176.44    129.71 o 
   3   4   1      616.11      842.17     63.31 o 
   5   4   1     4511.50     5680.60    199.01 o 
   7   4   1     3184.77     4620.59    183.59 o 
   9   4   1     1428.70     1581.12    126.35 o 
  11   4   1      280.19      150.07    121.01 o 
  13   4   1      250.94      288.50    148.34 o 
  15   4   1     1527.29     1897.46    226.47 o 
  17   4   1      897.63      710.87    207.51 o 
  19   4   1      300.49      406.31    200.26 o 
  21   4   1       68.91       82.54    191.40 o 
  23   4   1       19.83     -232.41    190.68 o 
   2   5   1     9035.28    10582.47    281.46 o 
   4   5   1     3940.15     5070.03    161.30 o 
   6   5   1     1573.08     2162.06    125.55 o 
   8   5   1      307.06      352.82     88.23 o 
  10   5   1     1281.68     1374.67    136.87 o 
  12   5   1     1357.32     1857.28    215.09 o 
  14   5   1     2501.10     2654.33    245.58 o 
  16   5   1      875.70      609.69    207.71 o 
  18   5   1     1054.46      666.03    208.84 o 
  20   5   1       74.09     -191.69    179.71 o 
  22   5   1        2.07     -214.46    173.94 o 
  24   5   1       64.77     -228.34    211.59 o 
   1   6   1     3501.45     3567.53    132.79 o 
   3   6   1     2472.90     2776.70    116.50 o 
   5   6   1      464.70      528.38     71.00 o 
   7   6   1      920.50     1042.14    123.69 o 
   9   6   1      800.51      941.25    122.09 o 
  11   6   1     4912.37     5759.60    246.65 o 
  13   6   1     2093.98     2735.24    691.21 o 
  15   6   1     1164.97      933.65    212.37 o 
  17   6   1      391.61      239.13    199.86 o 
  19   6   1      172.84      -43.66    184.74 o 
  21   6   1       72.09      123.01    276.65 o 
  23   6   1       81.13      424.75    342.34 o 
   2   7   1      143.74       20.11     61.19 o 
   4   7   1      197.93      149.54     66.76 o 
   6   7   1      240.27      241.44     74.37 o 
   8   7   1      426.36      609.78     88.79 o 
  10   7   1     1091.42     1104.62    210.88 o 
  12   7   1      100.99      -26.64    156.81 o 
  14   7   1     2223.35     2573.37    778.37 o 
  16   7   1      161.24      213.41    179.52 o 
  18   7   1      165.87      126.68    177.46 o 
  20   7   1       87.38       67.13    204.42 o 
  22   7   1        2.73     -189.04    209.92 o 
   1   8   1      124.20      116.48     74.54 o 
   3   8   1     1939.48     2130.41    269.12 o 
   5   8   1      206.01      248.49     96.56 o 
   7   8   1       19.62       50.64    123.64 o 
   9   8   1      151.90      117.20     96.46 o 
  11   8   1      833.53      772.66    280.36 o 
  13   8   1      438.53      483.19    125.57 o 
  15   8   1       65.85      122.12    115.25 o 
  17   8   1      466.11      501.52    467.54 o 
  19   8   1       85.89      -50.33    194.18 o 
   2   9   1      119.98      165.79    173.76 o 
   4   9   1     1933.40     2297.09    655.46 o 
   6   9   1      501.60       95.53    104.62 o 
   8   9   1      111.27       20.88    104.30 o 
  10   9   1      176.55      224.12    105.40 o 
  12   9   1      129.49      197.85    162.23 o 
  14   9   1       48.66     -147.26    100.31 o 
  16   9   1       38.94       48.64    108.06 o 
  18   9   1       85.41     -196.61    131.07 o 
   1  10   1      888.18     1219.93    249.53 o 
   3  10   1      943.81     1382.99    233.18 o 
   5  10   1       48.50     -233.21    252.18 o 
   7  10   1      238.30     -139.69    166.78 o 
   9  10   1      217.48       74.75    155.59 o 
  11  10   1       73.04      -58.31    171.75 o 
  13  10   1       69.16      -31.19    100.15 o 
  15  10   1       62.81        9.67    108.84 o 
  17  10   1       48.58      -61.44    119.20 o 
   2  11   1       23.59      -47.80    189.52 o 
   4  11   1      616.68      318.54    293.81 o 
   6  11   1      145.34       14.19    170.00 o 
   8  11   1       61.94      212.28    172.14 o 
  10  11   1       14.74      -40.67    160.95 o 
  12  11   1       15.48       72.54    188.41 o 
  14  11   1       42.66      105.87    189.35 o 
   1  12   1       33.87     -119.28    165.89 o 
   3  12   1        4.00     -136.79    170.53 o 
   5  12   1       18.14       63.87    221.84 o 
   7  12   1       42.71      -28.30    226.17 o 
   9  12   1        9.16      -82.69    196.03 o 
   2  13   1       28.86      -77.09    215.35 o 
   4  13   1       18.82      -41.35    237.14 o 
   2   0   2    97862.95   101594.88   2721.18 o 
   4   0   2    64669.84    74173.07   2532.19 o 
   6   0   2     9910.84     7726.45    418.07 o 
   8   0   2    54302.26    56395.47   1858.23 o 
  10   0   2    33154.46    29404.67   1022.72 o 
  12   0   2    30635.81    31137.66   1559.26 o 
  14   0   2     7170.64     5404.10    431.86 o 
  16   0   2    13841.98    13788.95    822.16 o 
  18   0   2    14116.74    13605.21    836.49 o 
  20   0   2    10068.22    10625.69    723.13 o 
  22   0   2     4760.67     5245.64    492.52 o 
  24   0   2     4333.23     4683.97    486.68 o 
   1   1   2    68323.05    70769.11   3290.06 o 
   3   1   2    43432.57    42739.30   1456.88 o 
   5   1   2    50078.50    49438.49   1645.28 o 
   7   1   2    60130.92    59590.69   1978.81 o 
   9   1   2    45451.94    42651.20   1444.85 o 
  11   1   2    33557.97    32548.78   1134.38 o 
  13   1   2    20498.10    18611.65    573.86 o 
  15   1   2    11930.62    11226.18    396.01 o 
  17   1   2    12300.41    14128.87    991.67 o 
  19   1   2    10556.85    10648.33    507.31 o 
  21   1   2     8708.27     8501.69    458.61 o 
  23   1   2     5203.96     5400.33    365.54 o 
  25   1   2     4149.91     4644.76    360.33 o 
   0   2   2    85360.45    87239.23   3979.59 o 
   2   2   2    49539.84    48721.39   1577.61 o 
   4   2   2    71665.73    75430.47   3241.43 o 
   6   2   2    42528.79    41044.64   1363.60 o 
   8   2   2    20586.24    17706.61    640.83 o 
  10   2   2    32887.34    30681.13   1070.56 o 
  12   2   2    32093.44    32605.79   1147.92 o 
  14   2   2    25315.34    24072.59    887.42 o 
  16   2   2    20067.36    19906.24    768.05 o 
  18   2   2     9977.64     9906.81    384.47 o 
  20   2   2     9425.35     9073.58    370.12 o 
  22   2   2     6876.73     7048.83    447.87 o 
  24   2   2     4228.24     4774.19    493.05 o 
   3   3   2    47443.61    47973.96   1616.36 o 
   5   3   2    55378.20    54169.89   1802.84 o 
   7   3   2    34125.01    33298.30   1123.78 o 
   9   3   2    26107.66    24486.31    874.15 o 
  11   3   2    26741.47    26101.48    934.14 o 
  13   3   2    21436.58    21446.75    796.08 o 
  15   3   2    22185.20    21096.93    815.25 o 
  17   3   2    14066.29    12844.54    577.94 o 
  19   3   2    11320.11    10444.00    498.34 o 
  21   3   2     7739.74     7808.23    408.76 o 
  23   3   2     4604.01     5622.14    364.49 o 
  25   3   2     2377.28     2509.16    324.59 o 
   0   4   2    46111.28    49166.59   1620.50 o 
   2   4   2    53112.99    56615.52   1524.99 o 
   4   4   2    14150.81    13625.04    460.76 o 
   6   4   2    30245.30    28701.73   1013.45 o 
   8   4   2    32648.46    32130.83   1586.58 o 
  10   4   2    30916.57    30866.37   1067.59 o 
  12   4   2    22589.60    21958.05   1382.59 o 
  14   4   2    17137.54    16788.65    671.64 o 
  16   4   2     7269.39     6924.07    366.97 o 
  18   4   2     6922.53     7471.83    401.42 o 
  20   4   2     5580.17     5355.99    346.50 o 
  22   4   2     6383.46     6672.16    533.46 o 
  24   4   2     3767.89     3673.43    271.85 o 
   1   5   2    33887.86    33868.42    805.30 o 
   3   5   2    29414.90    28417.62    683.77 o 
   5   5   2    30356.69    29789.83    822.33 o 
   7   5   2    29373.07    29117.81    831.33 o 
   9   5   2    19228.92    18184.35    696.50 o 
  11   5   2    12416.22    11240.63    470.84 o 
  13   5   2    10252.32     9710.63    448.85 o 
  15   5   2    11178.51    11090.67    501.24 o 
  17   5   2    11582.28    11280.88    524.40 o 
  19   5   2     7712.22     7411.75    413.84 o 
  21   5   2     4079.85     4189.76    527.62 o 
  23   5   2     3857.23     4002.20    336.52 o 
   0   6   2    27791.46    28027.55    963.37 o 
   2   6   2    30492.83    30549.85    737.49 o 
   4   6   2    26161.76    26261.47    642.19 o 
   6   6   2    20867.12    19569.77    575.78 o 
   8   6   2    19140.85    17763.42    537.44 o 
  10   6   2    10831.45     9831.25    446.37 o 
  12   6   2     9604.48     9121.02    426.17 o 
  14   6   2    16340.77    16018.39    657.74 o 
  16   6   2     9626.79     9669.03    470.75 o 
  18   6   2     6137.01     5985.95    367.65 o 
  20   6   2     4016.46     3927.40    322.71 o 
  22   6   2     3370.46     3559.32    546.63 o 
   1   7   2    10210.46     8207.25    240.10 o 
   3   7   2    22065.06    19648.52    499.46 o 
   5   7   2    20259.53    20778.30   1106.36 o 
   7   7   2    20325.14    18979.00    581.47 o 
   9   7   2    12400.23    12200.99    516.22 o 
  11   7   2     7992.81     7649.08    380.67 o 
  13   7   2    13625.85    13113.27    574.09 o 
  15   7   2     7829.32     7604.33    407.12 o 
  17   7   2     4047.91     4150.81    296.80 o 
  19   7   2     4094.88     4259.03    317.57 o 
  21   7   2     3188.27     3242.35    655.93 o 
   0   8   2     8863.63     9496.87    609.06 o 
   2   8   2    13379.66    13239.19    556.32 o 
   4   8   2    16049.84    14505.51   1029.00 o 
   6   8   2    10219.08     9049.84    587.56 o 
   8   8   2    10741.66     8277.44    352.49 o 
  10   8   2     6481.57     6691.39    425.80 o 
  12   8   2     8786.63     8567.44    333.11 o 
  14   8   2     6073.32     5562.32    342.01 o 
  16   8   2     4580.88     4020.80    411.17 o 
  18   8   2     3822.48     3571.43    406.93 o 
  20   8   2     2730.02     2623.58    734.80 o 
   1   9   2    10123.04     9557.23    448.81 o 
   3   9   2     8177.15     8062.59    404.75 o 
   5   9   2     8184.84     5969.91   2318.55 o 
   7   9   2     8049.17     6662.92   2201.48 o 
   9   9   2     7986.79     6779.01    556.03 o 
  11   9   2     5698.29     5053.17    641.81 o 
  13   9   2     4273.65     3827.87    376.19 o 
  15   9   2     3369.65     3213.87    716.64 o 
  17   9   2     2936.36     2740.72    545.21 o 
   0  10   2    10212.02    10657.52    703.85 o 
   2  10   2     7215.85     8700.45    736.75 o 
   4  10   2     6661.04     6955.14    622.86 o 
   6  10   2     6146.09     6134.74    354.47 o 
   8  10   2     5038.52     4183.24   1705.60 o 
  10  10   2     5304.36     3680.90   1658.71 o 
  12  10   2     3868.47     3133.81   1355.77 o 
  14  10   2     2821.98     2612.16   1353.89 o 
  16  10   2     3218.26     2245.82   1054.49 o 
   1  11   2     3776.41     3531.69    288.44 o 
   3  11   2     4158.32     4458.30    308.74 o 
   5  11   2     5573.90     6115.75    370.34 o 
   7  11   2     4313.58     4943.44    330.60 o 
   9  11   2     3587.60     3437.65   2109.72 o 
  11  11   2     3140.12     2254.33   1562.55 o 
  13  11   2     2365.58     2606.52   1380.59 o 
   0  12   2     2597.42     3349.84    394.90 o 
   2  12   2     2190.17     2609.75    311.41 o 
   4  12   2     2161.87     2489.28    308.64 o 
   6  12   2     2751.42     2889.09    587.40 o 
   8  12   2     2448.94     2911.79    857.97 o 
  10  12   2     2827.46     2287.10   1540.18 o 
   1  13   2     2180.78     3097.49    343.87 o 
   3  13   2     1924.01     2626.86    341.00 o 
   6   1   3     1314.76     1721.62    285.76 o 
   8   1   3     1834.46     2183.05    159.22 o 
  10   1   3     4000.29     4715.02    196.43 o 
  12   1   3      264.26      152.05     89.72 o 
  14   1   3      426.69      719.92    130.84 o 
  16   1   3      170.30      225.09    141.04 o 
  18   1   3     1330.04     1749.92    264.09 o 
  20   1   3      298.45      226.74    203.43 o 
  22   1   3      245.10       10.26    221.22 o 
  24   1   3        2.96     -296.14    209.12 o 
   3   2   3     5546.46     7139.99    286.74 o 
   7   2   3     2341.13     2827.66    172.26 o 
   9   2   3     7477.62     8781.27    365.79 o 
  11   2   3     4273.87     5501.97    276.86 o 
  13   2   3      144.19      128.83    132.60 o 
  15   2   3      706.00      812.77    168.99 o 
  17   2   3      503.60      559.88    157.67 o 
  19   2   3      478.42      491.49    150.18 o 
  21   2   3     1270.84     1685.53    266.54 o 
  23   2   3      215.11       61.46    214.01 o 
  25   2   3       57.86      111.28    214.38 o 
   2   3   3     3498.29     4429.14    211.51 o 
   4   3   3      173.33      290.19     98.09 o 
   6   3   3      902.71     1395.48    146.50 o 
   8   3   3     3460.57     4255.09    224.50 o 
  10   3   3      273.70      555.73    130.85 o 
  12   3   3     3024.65     3732.76    232.40 o 
  14   3   3      359.49      306.60    155.31 o 
  16   3   3     1212.09     1208.04    202.65 o 
  18   3   3      171.53      156.56    169.01 o 
  20   3   3      118.38       17.16    151.03 o 
  22   3   3      201.55      132.00    152.54 o 
  24   3   3       71.84       15.16    208.77 o 
   1   4   3     2613.54     3030.04    186.08 o 
   3   4   3      979.82     1477.99    318.46 o 
   5   4   3     4984.07     6067.79    286.01 o 
   7   4   3     2076.45     2793.79    248.03 o 
   9   4   3      685.04     1028.79    400.00 o 
  11   4   3      422.53      701.91    153.83 o 
  13   4   3      235.90      443.18    157.78 o 
  15   4   3      304.26      319.94    253.66 o 
  17   4   3      378.81      411.91    201.18 o 
  19   4   3      294.07      -26.57    190.50 o 
  21   4   3      156.76      128.53    237.66 o 
  23   4   3       53.53     -174.17    167.03 o 
   2   5   3     4669.69     5198.84    349.75 o 
   4   5   3     2689.23     3327.85    209.03 o 
   6   5   3     3200.67     4109.49    234.05 o 
   8   5   3       39.58     -114.20    114.10 o 
  10   5   3      262.94      395.68    140.07 o 
  12   5   3      677.13      561.01    178.46 o 
  14   5   3     1845.77     2044.66    238.09 o 
  16   5   3       81.33       45.16    186.53 o 
  18   5   3       98.30       13.26    188.63 o 
  20   5   3      107.63     -122.24    196.48 o 
  22   5   3       66.53      115.08    305.83 o 
   1   6   3       33.50      -40.19     53.70 o 
   3   6   3     1490.90     1362.43    110.32 o 
   5   6   3      420.52      318.20    144.22 o 
   7   6   3     1132.37     1264.37    180.76 o 
   9   6   3       42.39     -183.91    122.60 o 
  11   6   3     1035.44      810.53    272.49 o 
  13   6   3       63.36      221.81    168.73 o 
  15   6   3      733.99      759.64    247.65 o 
  17   6   3      102.40     -227.85    175.96 o 
  19   6   3      173.81       20.32    201.66 o 
  21   6   3       43.82      257.29    234.30 o 
   2   7   3      337.53      280.41     78.75 o 
   4   7   3      618.46      880.32    138.97 o 
   6   7   3       43.12     -101.50     67.67 o 
   8   7   3      145.61      229.23    160.29 o 
  10   7   3      439.98      143.73    229.09 o 
  12   7   3      362.96      408.20    265.61 o 
  14   7   3     1210.93     1086.84    219.43 o 
  16   7   3       23.49     -165.90    172.11 o 
  18   7   3        7.41     -168.67    193.11 o 
  20   7   3      117.33       66.22    284.71 o 
   1   8   3       23.01     -155.67    150.53 o 
   3   8   3      592.20      708.17    221.22 o 
   5   8   3      274.81       99.74    171.57 o 
   7   8   3      212.38       14.49     85.41 o 
   9   8   3      236.99       69.28     97.26 o 
  11   8   3      167.33      -88.55    163.25 o 
  13   8   3      115.85      -73.32    161.84 o 
  15   8   3      246.23       21.48    170.30 o 
  17   8   3      121.84      154.42    197.52 o 
  19   8   3       46.36     -290.04    193.36 o 
   2   9   3     1161.72     1389.68    276.57 o 
   4   9   3       42.80       42.83    168.69 o 
   6   9   3      479.93      234.74    273.48 o 
   8   9   3        9.75     -111.87    154.96 o 
  10   9   3      207.91      121.86    280.19 o 
  12   9   3      100.98      209.91    193.29 o 
  14   9   3       16.71      -39.35    104.57 o 
  16   9   3       62.93      -73.77    176.90 o 
  18   9   3       90.39     -151.27    195.90 o 
   1  10   3      455.91      418.85    274.63 o 
   3  10   3      431.85      190.32    181.05 o 
   5  10   3        5.49      -17.32    184.77 o 
   7  10   3      147.51     -152.77    176.42 o 
   9  10   3        4.98      -23.36    219.10 o 
  11  10   3      161.35      228.25    252.79 o 
  13  10   3      143.73      -12.94    184.54 o 
  15  10   3       61.92       17.09    182.07 o 
   2  11   3      263.11       88.52    187.40 o 
   4  11   3      509.67      768.73    221.89 o 
   6  11   3      154.45       64.93    180.27 o 
   8  11   3      111.24       52.65    187.49 o 
  10  11   3      155.03       91.62    215.04 o 
  12  11   3       35.83        0.35    177.34 o 
   1  12   3        9.92     -147.22    213.35 o 
   3  12   3       27.98     -113.19    265.09 o 
   5  12   3       24.61     -105.74    223.97 o 
   7  12   3       20.61       46.07    232.36 o 
   9  12   3      118.58      315.19    214.42 o 
   2  13   3        8.67       67.98    202.18 o 
   4   0   4   104035.99   111321.84   3598.06 o 
   6   0   4    44256.14    45380.67   1543.44 o 
   8   0   4    65137.69    63413.15   2133.08 o 
  10   0   4    28455.79    27177.21    960.22 o 
  12   0   4    14834.82    13883.19    538.20 o 
  14   0   4    20384.47    19111.70   1049.23 o 
  16   0   4    17781.28    19795.57   1106.18 o 
  18   0   4    12852.83    13988.08    862.84 o 
  20   0   4     8278.34     8961.91    666.54 o 
  22   0   4     5103.79     5338.49    506.84 o 
  24   0   4     5075.03     5561.49    547.17 o 
   1   1   4    29262.95    30951.09   1554.49 o 
   3   1   4    41542.80    40368.26   1032.27 o 
   5   1   4    56950.41    53964.45   1736.09 o 
   7   1   4    48056.73    46078.47   1234.60 o 
   9   1   4    33722.50    32195.26    899.32 o 
  11   1   4    23969.68    22889.83    725.38 o 
  13   1   4    21483.66    20233.12    620.24 o 
  15   1   4    15517.04    15221.72    505.38 o 
  17   1   4    13129.03    12937.58    453.95 o 
  19   1   4    12651.66    13083.27    888.13 o 
  21   1   4     7090.20     7864.04    438.74 o 
  23   1   4     4816.22     5323.15    361.89 o 
  25   1   4     3277.00     4336.94    375.15 o 
   0   2   4    86976.20    92750.68   4281.82 o 
   2   2   4    46268.03    45913.03   1545.69 o 
   4   2   4    37125.71    37066.22   1247.00 o 
   6   2   4    41937.50    38979.43   1332.33 o 
   8   2   4    26404.22    23829.73    852.70 o 
  10   2   4    26691.29    25930.61    921.73 o 
  12   2   4    27697.33    28696.11   1025.85 o 
  14   2   4    12964.56    11714.03    411.20 o 
  16   2   4     8875.19     8166.52    338.08 o 
  18   2   4     9290.20     9011.77    362.00 o 
  20   2   4     9579.54     9871.81    395.42 o 
  22   2   4     7040.57     6734.85    406.72 o 
  24   2   4     4241.89     4558.24    356.95 o 
   1   3   4    36873.63    36424.12   1615.50 o 
   3   3   4    51972.61    49883.72   1672.59 o 
   5   3   4    32046.07    28501.92   1541.84 o 
   7   3   4    34327.12    34112.42   1537.95 o 
   9   3   4    27991.16    28440.83   1006.26 o 
  11   3   4    19772.06    20947.04    772.36 o 
  13   3   4    17667.99    17936.46    691.67 o 
  15   3   4     8534.55     8288.62   1208.31 o 
  17   3   4     3217.09     3157.54    485.18 o 
  19   3   4     6368.19     6375.85    305.94 o 
  21   3   4     8614.75     8763.54    375.08 o 
  23   3   4     6264.39     6204.10    319.47 o 
   0   4   4    50729.63    52420.86   2445.09 o 
   2   4   4    39275.82    40471.84   1385.55 o 
   4   4   4    20746.72    19075.57    682.35 o 
   6   4   4    27482.13    26532.75    929.28 o 
   8   4   4    20653.87    18911.15    701.65 o 
  10   4   4    14917.04    14028.42   1032.17 o 
  12   4   4    16080.55    15480.36    892.72 o 
  14   4   4    12336.19    11321.26    497.76 o 
  16   4   4     7977.31     7714.56    401.16 o 
  18   4   4     6023.93     6082.47    356.79 o 
  20   4   4     5862.58     6261.80    380.04 o 
  22   4   4     5287.87     5357.06    340.18 o 
  24   4   4     3763.77     3980.93    270.18 o 
   1   5   4    27992.10    27812.45    985.20 o 
   3   5   4    21239.40    21033.54    777.62 o 
   5   5   4    26891.71    26365.19   1035.71 o 
   7   5   4    18601.68    17480.50    662.81 o 
   9   5   4    16214.59    15860.43    625.70 o 
  11   5   4    15742.73    14910.70   1200.00 o 
  13   5   4     5704.19     4754.13    294.12 o 
  15   5   4    11260.29    11930.64    556.27 o 
  17   5   4    12531.89    13179.07    589.65 o 
  19   5   4     5463.76     6331.67    388.36 o 
  21   5   4     4274.77     4501.82    527.09 o 
  23   5   4     3288.33     4009.67    278.41 o 
   0   6   4    17493.55    17398.40    938.35 o 
   2   6   4    20758.29    20044.52    589.63 o 
   4   6   4    26260.60    25663.26    966.03 o 
   6   6   4    19942.54    19991.58    752.86 o 
   8   6   4    12404.91    11724.82    503.00 o 
  10   6   4    10543.84     9951.85    452.58 o 
  12   6   4     6086.72     5598.85    323.75 o 
  14   6   4    11590.63    11173.34    510.37 o 
  16   6   4    15622.45    15335.36    661.44 o 
  18   6   4     6506.49     5975.90    563.17 o 
  20   6   4     3170.48     2874.58    864.43 o 
  22   6   4     3005.04     3068.93    973.81 o 
   1   7   4    14743.08    13462.72    551.86 o 
   3   7   4    15501.03    13621.77   2661.28 o 
   5   7   4    16800.49    15625.55   1012.14 o 
   7   7   4    11802.84     9760.76   1103.70 o 
   9   7   4     6495.23     5480.62    979.47 o 
  11   7   4     7379.91     6818.00    404.27 o 
  13   7   4    13048.91    14452.66    866.73 o 
  15   7   4    11541.74    11430.87    748.06 o 
  17   7   4     5761.53     5098.80    347.51 o 
  19   7   4     3471.77     2810.53    845.93 o 
  21   7   4     2219.02     1679.09    448.00 o 
   0   8   4    18431.50    20699.61   1138.37 o 
   2   8   4    10426.31    10895.50    496.50 o 
   4   8   4     5917.92     4022.66   1502.67 o 
   6   8   4     7557.30     5161.40   1442.19 o 
   8   8   4     7062.74     6021.05   1635.66 o 
  10   8   4    10146.68     8586.52   1717.72 o 
  12   8   4    11119.56    11444.31    747.36 o 
  14   8   4     6265.64     6093.62    508.79 o 
  16   8   4     3956.10     3219.07   1394.67 o 
  18   8   4     3332.15     2681.18   1067.23 o 
   1   9   4    13770.46    16621.79    915.45 o 
   3   9   4     5988.45     5253.60    325.33 o 
   5   9   4     3684.71     2777.90   1626.13 o 
   7   9   4     3934.13     3160.99   1703.16 o 
   9   9   4     6152.02     5070.15   2591.96 o 
  11   9   4     6915.95     5210.60   2777.65 o 
  13   9   4     4997.45     3693.61   1593.81 o 
  15   9   4     3824.68     3156.53   1452.31 o 
  17   9   4     3059.83     2787.00   1418.09 o 
   0  10   4     8195.11    10393.84    699.61 o 
   2  10   4     9168.79    10283.49    494.32 o 
   4  10   4     6039.60     6033.66    359.11 o 
   6  10   4     2661.17     2213.58   1390.12 o 
   8  10   4     4007.10     2852.88   1694.49 o 
  10  10   4     4004.34     2669.47   1522.41 o 
  12  10   4     3735.56     2856.15   1543.19 o 
  14  10   4     3598.43     2881.16   1763.38 o 
   1  11   4     4002.10     4650.81    324.26 o 
   3  11   4     5693.44     6521.06    661.14 o 
   5  11   4     4313.43     4972.91    342.58 o 
   7  11   4     3549.40     3961.36    302.39 o 
   9  11   4     3548.55     2503.77   1816.85 o 
  11  11   4     2364.30     1994.16   1284.99 o 
  13  11   4     1840.03     1851.15   1014.51 o 
   0  12   4     2361.92     3250.45    397.38 o 
   2  12   4     2881.10     3508.57    344.25 o 
   4  12   4     2979.36     3694.29    374.14 o 
   6  12   4     2556.94     2738.70    321.81 o 
   8  12   4     2159.31     2207.56    629.20 o 
   2   1   5     2431.40     2981.06    119.49 o 
   4   1   5     8861.50    10528.02    312.17 o 
   6   1   5     3158.52     4427.15    173.79 o 
   8   1   5      839.13     1507.19    121.07 o 
  10   1   5      912.64     1371.73    129.58 o 
  12   1   5      994.45     1110.92    134.02 o 
  14   1   5      575.90      611.47    130.70 o 
  16   1   5      162.32      240.96    138.33 o 
  18   1   5      176.32      200.77    140.50 o 
  20   1   5      249.55      -38.88    172.39 o 
  22   1   5       14.20       28.48    184.87 o 
  24   1   5       50.62     -109.29    195.44 o 
   1   2   5     8053.18     9281.20    353.78 o 
   3   2   5     3575.22     4630.40    214.44 o 
   5   2   5      165.97      354.79     98.24 o 
   7   2   5     1838.11     2266.87    165.45 o 
   9   2   5       26.36       74.13    117.59 o 
  11   2   5      201.63      195.91    100.32 o 
  13   2   5      407.51      314.14    118.49 o 
  15   2   5     1158.03     1460.17    218.45 o 
  17   2   5     1009.78      916.96    168.20 o 
  19   2   5      304.56       76.53    149.60 o 
  21   2   5      174.83       52.10    157.61 o 
  23   2   5      189.24       39.97    217.94 o 
   2   3   5     1745.35     2170.34    155.48 o 
   4   3   5     1662.66     1944.56    245.80 o 
   6   3   5     8404.25    10143.18    408.22 o 
   8   3   5      164.67      366.61    127.42 o 
  10   3   5      796.55      924.34    158.18 o 
  12   3   5      540.67      986.62    335.36 o 
  14   3   5      636.51      187.95    160.97 o 
  16   3   5      427.06      106.41    128.14 o 
  18   3   5      122.64       -1.19    144.43 o 
  20   3   5      526.11      513.49    173.80 o 
  22   3   5       70.84      113.10    166.70 o 
  24   3   5      146.77      101.62    231.70 o 
   1   4   5     1684.03     2108.91    184.72 o 
   3   4   5      328.88      469.72    140.12 o 
   5   4   5      594.68     1314.00    200.17 o 
   7   4   5      863.37     1044.91    191.96 o 
   9   4   5      793.89      766.55    155.62 o 
  11   4   5       34.78      131.86    134.23 o 
  13   4   5      661.73      502.20    180.86 o 
  15   4   5      716.97      608.90    188.40 o 
  17   4   5      696.53      313.84    187.87 o 
  19   4   5      927.30     1121.25    287.41 o 
  21   4   5        5.79      -70.32    160.80 o 
  23   4   5       15.38     -122.20    175.04 o 
   2   5   5       93.37     -159.24    117.12 o 
   4   5   5      818.69     1091.43    166.97 o 
   6   5   5      242.02      332.12    137.81 o 
   8   5   5      196.37      189.07    135.79 o 
  10   5   5      613.81      707.58    171.06 o 
  12   5   5      139.07      160.87    162.78 o 
  14   5   5      176.47       77.58    208.13 o 
  16   5   5      347.45       68.44    253.86 o 
  18   5   5     1005.54      853.50    233.84 o 
  20   5   5       24.84       36.81    205.09 o 
  22   5   5       44.71     -219.82    146.55 o 
   1   6   5      402.07      294.96    140.49 o 
   3   6   5      545.55      625.60    192.92 o 
   5   6   5      272.50      364.66    155.80 o 
   7   6   5       31.64     -262.35    174.90 o 
   9   6   5      872.86      534.42    162.05 o 
  11   6   5     1132.03     1185.02    402.20 o 
  13   6   5      709.64      361.04    181.91 o 
  15   6   5       14.18      -19.38    183.30 o 
  17   6   5      404.02      525.11    225.35 o 
  19   6   5      538.62      467.62    233.95 o 
  21   6   5      247.42     -222.32    214.47 o 
   2   7   5     1597.37     1366.08    458.79 o 
   4   7   5      463.20      263.57    177.25 o 
   6   7   5      207.55      -42.42    140.70 o 
   8   7   5      452.48      179.35    170.36 o 
  10   7   5      256.42      250.39    168.33 o 
  12   7   5      264.07       68.86    162.72 o 
  14   7   5      165.93       35.40    194.21 o 
  16   7   5      270.56      143.75    196.98 o 
  18   7   5      164.00       31.76    281.71 o 
  20   7   5       12.50       44.40    212.54 o 
   1   8   5      760.99      562.07    210.04 o 
   3   8   5      624.29      -72.63    190.01 o 
   5   8   5      488.91       12.70    181.19 o 
   7   8   5      118.81     -195.86    192.32 o 
   9   8   5      149.69       44.69    174.38 o 
  11   8   5       74.40       89.75    174.06 o 
  13   8   5      113.42      166.29    196.71 o 
  15   8   5      283.50      132.37    181.68 o 
  17   8   5      204.11       81.38    216.94 o 
  19   8   5       93.52       87.24    216.34 o 
   2   9   5     1226.67     1135.92    235.89 o 
   4   9   5     1015.31      269.44    184.71 o 
   6   9   5      222.50     -138.08    166.27 o 
   8   9   5      659.59      367.16    402.65 o 
  10   9   5      486.00      267.22    256.40 o 
  12   9   5       22.07       62.22    205.79 o 
  14   9   5       66.29       46.51    192.30 o 
  16   9   5       76.32      -64.25    189.42 o 
   1  10   5       99.05     -267.91    178.61 o 
   3  10   5        6.73     -124.59    166.82 o 
   5  10   5       34.01     -241.60    185.95 o 
   7  10   5      272.76      156.85    258.89 o 
   9  10   5      179.38       -4.56    189.16 o 
  11  10   5      555.50      224.35    241.38 o 
  13  10   5       38.56      -11.93    193.84 o 
  15  10   5       51.75      -23.03    195.54 o 
   2  11   5       64.58     -230.97    184.88 o 
   4  11   5      114.59     -127.64    193.54 o 
   6  11   5       23.76     -276.80    201.69 o 
   8  11   5       94.42     -204.42    162.97 o 
  10  11   5        8.44       70.45    188.36 o 
  12  11   5       42.83      -46.64    181.94 o 
   1  12   5       39.13      133.28    210.23 o 
   3  12   5       67.82       35.36    202.49 o 
   5  12   5      153.95      -79.89    365.53 o 
   7  12   5       42.30       98.59    216.17 o 
   0   0   6    29166.56    25771.05   1267.29 o 
   2   0   6    15653.61    15144.44    554.31 o 
   4   0   6    20773.49    17767.86    639.92 o 
   6   0   6    54629.61    52499.79   1704.54 o 
   8   0   6    49768.43    54358.55   1850.08 o 
  10   0   6    21887.38    21468.41    756.75 o 
  12   0   6    17746.09    16128.38    633.07 o 
  14   0   6    26277.77    25904.57   1381.88 o 
  16   0   6    15791.01    16427.51    935.88 o 
  18   0   6    10160.51    12557.39    807.66 o 
  20   0   6     6678.04     6846.81    574.05 o 
  22   0   6     5720.32     5979.56    557.78 o 
  24   0   6     4915.38     5249.00    532.31 o 
   1   1   6    20624.93    18364.89    604.91 o 
   3   1   6    39488.08    36245.86   1015.82 o 
   5   1   6    18790.62    17771.50    540.39 o 
   7   1   6    28924.51    29874.10   1031.87 o 
   9   1   6    30815.25    32297.11    918.60 o 
  11   1   6    13660.65    12665.58    404.47 o 
  13   1   6    16354.70    15076.94    640.08 o 
  15   1   6    17345.70    16393.55    534.96 o 
  17   1   6    11740.74    11088.75    422.53 o 
  19   1   6     8238.40     8161.39    438.24 o 
  21   1   6     4633.93     5050.49    342.15 o 
  23   1   6     4716.45     5673.09    377.97 o 
   0   2   6    17379.98    15901.37    532.02 o 
   2   2   6    38035.06    37416.39    958.27 o 
   4   2   6    17227.07    15196.70    459.70 o 
   6   2   6    28007.33    28662.45    891.29 o 
   8   2   6    41973.44    43095.35   1185.31 o 
  10   2   6    13531.97    12823.00    403.04 o 
  12   2   6     9451.32     8293.94    309.43 o 
  14   2   6     9091.94     8730.97    336.69 o 
  16   2   6     5740.62     6110.57    283.90 o 
  18   2   6     6492.87     6117.40    467.66 o 
  20   2   6     4786.11     4946.27    269.42 o 
  22   2   6     4371.92     4884.71    359.26 o 
   1   3   6    42788.30    42795.62   2069.11 o 
   3   3   6    23066.35    21441.79    720.25 o 
   5   3   6    29635.68    30578.70   1037.27 o 
   7   3   6    33178.30    35791.63   1228.27 o 
   9   3   6    15573.40    14337.56    555.99 o 
  11   3   6    12552.37    12097.28    577.85 o 
  13   3   6     9705.76     8908.64    344.63 o 
  15   3   6     4661.66     4783.60    246.53 o 
  17   3   6     5240.60     5840.55    285.55 o 
  19   3   6     5474.80     5677.97    291.02 o 
  21   3   6     3928.56     4085.45    258.32 o 
  23   3   6     4251.48     4032.14    268.44 o 
   0   4   6    39818.51    43108.27   1987.76 o 
   2   4   6    31572.33    34573.45   1199.32 o 
   4   4   6    42952.37    41526.31   1428.88 o 
   6   4   6    20784.41    19787.18    729.75 o 
   8   4   6     9995.73     9776.83    424.67 o 
  10   4   6    14161.36    13801.75    567.19 o 
  12   4   6     8170.36     7697.16    382.11 o 
  14   4   6     7104.39     7011.69    370.92 o 
  16   4   6    13029.17    12410.29    561.22 o 
  18   4   6     9594.21     9882.33    395.07 o 
  20   4   6     5455.61     5304.89    289.39 o 
  22   4   6     2709.41     3287.40    751.49 o 
   1   5   6    18855.28    18903.21    704.54 o 
   3   5   6    15554.83    15146.40    595.56 o 
   5   5   6    15387.42    13882.30    558.71 o 
   7   5   6    13771.78    13133.89    528.63 o 
   9   5   6    17646.94    17713.45    686.04 o 
  11   5   6    17169.28    15506.67    903.87 o 
  13   5   6     9494.89     9684.33    458.96 o 
  15   5   6     7975.41     8136.73    420.81 o 
  17   5   6     5779.70     6639.40    385.00 o 
  19   5   6     4450.79     4688.07    330.78 o 
  21   5   6     4465.33     4441.58    277.73 o 
   0   6   6    14013.91    13271.85    765.22 o 
   2   6   6     8634.72     7620.01    626.13 o 
   4   6   6    11086.79    10038.15   1103.26 o 
   6   6   6    11381.63    10407.87    960.81 o 
   8   6   6     8201.96     7073.49    533.11 o 
  10   6   6    13665.41    13095.53    788.03 o 
  12   6   6    12319.73    12175.04    740.64 o 
  14   6   6     3741.56     3615.64    381.99 o 
  16   6   6     5175.10     5068.62    458.56 o 
  18   6   6     4477.81     3495.68   1719.88 o 
  20   6   6     3409.80     3253.01   1021.82 o 
   1   7   6    16610.17    17263.09    685.31 o 
   3   7   6     9285.89     7028.24   2587.10 o 
   5   7   6    10924.60     6994.76   1695.35 o 
   7   7   6     4124.55     3050.68   1206.77 o 
   9   7   6     6099.50     6305.13    498.89 o 
  11   7   6    10000.24     8525.27   1714.44 o 
  13   7   6     4205.95     3171.02   1692.01 o 
  15   7   6     5893.25     6082.13    494.11 o 
  17   7   6     6022.91     6017.05    509.14 o 
  19   7   6     2978.16     2951.43   1191.48 o 
   0   8   6    15772.83    17881.55   1026.07 o 
   2   8   6     9203.87    10743.24    494.76 o 
   4   8   6     6580.01     4539.54   2405.08 o 
   6   8   6     7837.58     4865.35   2715.37 o 
   8   8   6     7185.54     5446.64   3173.84 o 
  10   8   6     7803.44     8389.63    595.27 o 
  12   8   6     5226.13     3722.37   1991.60 o 
  14   8   6     5776.07     4577.76   2385.09 o 
  16   8   6     4233.94     3239.30   1507.22 o 
  18   8   6     2599.10     2902.98   2043.04 o 
   1   9   6     7151.02     7829.88    413.12 o 
   3   9   6     6520.47     6447.91    365.29 o 
   5   9   6     5414.98     4505.39   2784.31 o 
   7   9   6     5540.90     4023.92   2428.93 o 
   9   9   6     5061.03     4786.46   2656.38 o 
  11   9   6     4612.15     3836.20   1888.60 o 
  13   9   6     4841.66     3403.79   2005.56 o 
  15   9   6     3578.49     2687.06   1367.94 o 
   0  10   6     3337.66     4850.03    452.55 o 
   2  10   6     4565.73     5074.76    338.17 o 
   4  10   6     3276.38     3817.99    293.98 o 
   6  10   6     3304.22     2709.64   1836.48 o 
   8  10   6     3915.12     2711.21   1685.02 o 
  10  10   6     2830.23     2850.26   1656.11 o 
  12  10   6     2878.31     2528.55   1475.01 o 
  14  10   6     2954.47     2214.43   1478.64 o 
   1  11   6     3793.80     4205.42    388.27 o 
   3  11   6     3974.87     5061.87    349.76 o 
   5  11   6     1962.03     3481.88    344.93 o 
   7  11   6     2260.02     1930.52   1218.50 o 
   9  11   6     2284.53     1538.14   1484.10 o 
  11  11   6     1604.89     1208.87   1235.37 o 
   0  12   6     2778.33     3709.19    432.92 o 
   2  12   6     3751.68     4704.49    338.18 o 
   4  12   6     3149.95     3716.96    310.18 o 
   2   1   7     6420.06     7621.24    240.97 o 
   4   1   7     6495.26     8261.62    265.33 o 
   6   1   7     2474.69     2572.86    135.35 o 
   8   1   7      163.55      147.60     87.86 o 
  10   1   7      459.77      439.19    105.51 o 
  12   1   7      266.89      141.48    112.99 o 
  14   1   7      664.71      906.43    169.93 o 
  16   1   7      720.12      693.09    160.99 o 
  18   1   7      637.51      505.46    206.93 o 
  20   1   7       22.31      -92.72    173.69 o 
  22   1   7       81.40     -109.70    184.08 o 
   1   2   7     1791.14     2204.44    112.46 o 
   3   2   7     9091.81    10112.12    316.71 o 
   5   2   7     2422.42     2195.39    128.01 o 
   7   2   7     3127.45     3870.79    175.94 o 
   9   2   7     1768.22     2348.89    165.51 o 
  11   2   7     1018.45     1167.54    142.18 o 
  13   2   7      702.34      580.19    152.09 o 
  15   2   7      731.88      619.77    158.09 o 
  17   2   7      540.52      507.79    161.90 o 
  19   2   7       21.57     -134.67    167.65 o 
  21   2   7       27.30       61.84    244.04 o 
  23   2   7      276.75      -43.13    216.32 o 
   2   3   7     2491.38     2511.48    172.41 o 
   4   3   7      301.99      368.62    130.37 o 
   6   3   7     2784.71     3041.98    198.34 o 
   8   3   7      120.94      145.85     91.26 o 
  10   3   7     1518.09     1328.22    271.88 o 
  12   3   7      540.23      459.38    129.27 o 
  14   3   7      777.28      954.33    184.47 o 
  16   3   7      292.36      135.85    138.85 o 
  18   3   7      519.43      369.24    163.36 o 
  20   3   7      229.49      138.13    247.21 o 
  22   3   7        8.13     -109.62    206.86 o 
   1   4   7       76.10      -96.71    126.27 o 
   3   4   7       55.69       74.26    131.02 o 
   5   4   7      433.86      381.03    143.08 o 
   7   4   7      568.52      434.23    144.92 o 
   9   4   7       37.75      152.38    138.70 o 
  11   4   7      121.67      199.12    147.97 o 
  13   4   7      399.58      469.64    287.45 o 
  15   4   7       37.80       74.49    138.50 o 
  17   4   7      614.95      781.92    255.05 o 
  19   4   7      346.81      378.01    160.30 o 
  21   4   7      236.24      229.82    182.07 o 
   2   5   7      552.99      403.44    161.38 o 
   4   5   7     2376.42     2292.68    795.42 o 
   6   5   7     1579.95     1813.17    496.72 o 
   8   5   7       62.85       70.57    142.29 o 
  10   5   7       24.93      -55.06    140.76 o 
  12   5   7       36.88       22.41    165.45 o 
  14   5   7      355.41      399.58    214.06 o 
  16   5   7      723.57      552.03    211.44 o 
  18   5   7       25.08        5.68    149.49 o 
  20   5   7       54.72      -84.00    161.93 o 
   1   6   7      141.94      -69.35    167.20 o 
   3   6   7        2.83     -117.46    156.70 o 
   5   6   7     1088.93     1055.07    222.54 o 
   7   6   7      256.16      -30.49    152.01 o 
   9   6   7      418.25      379.13    172.13 o 
  11   6   7       97.96     -170.56    159.11 o 
  13   6   7      174.28     -176.03    168.65 o 
  15   6   7       64.00     -162.41    172.76 o 
  17   6   7      182.38       79.54    192.72 o 
  19   6   7      332.53      -36.86    212.55 o 
   2   7   7      317.50      298.70    293.27 o 
   4   7   7      200.92     -233.25    155.50 o 
   6   7   7      315.10       15.71    166.07 o 
   8   7   7      303.36      158.90    203.98 o 
  10   7   7      426.40      334.56    179.96 o 
  12   7   7      902.10      378.51    262.68 o 
  14   7   7      171.08     -174.75    177.01 o 
  16   7   7       14.86     -147.77    430.44 o 
  18   7   7       27.78     -135.40    198.00 o 
   1   8   7       76.24      306.27    206.64 o 
   3   8   7       87.41     -204.32    153.36 o 
   5   8   7       44.25     -226.32    155.67 o 
   7   8   7       26.77      -12.77    169.27 o 
   9   8   7      836.58      333.33    323.07 o 
  11   8   7      201.82      116.60    236.59 o 
  13   8   7       57.73       -3.23    185.44 o 
  15   8   7        0.29     -150.32    171.25 o 
  17   8   7      128.25      -37.57    213.45 o 
   2   9   7      558.92      370.18    200.34 o 
   4   9   7      245.02      -29.19    180.09 o 
   6   9   7      131.87     -138.81    335.38 o 
   8   9   7      453.03       91.80    339.71 o 
  10   9   7       84.80      -29.54    191.89 o 
  12   9   7      355.48      169.31    183.42 o 
  14   9   7       13.31       59.34    200.75 o 
   1  10   7       14.62       60.93    283.91 o 
   3  10   7       57.14     -252.57    183.95 o 
   5  10   7       25.64      -98.73    193.50 o 
   7  10   7      201.61     -257.11    171.41 o 
   9  10   7       12.55      -30.95    175.91 o 
  11  10   7       42.51       65.31    191.95 o 
  13  10   7       12.35     -138.12    187.38 o 
   2  11   7      188.63      190.57    210.02 o 
   4  11   7      125.61      -28.58    191.41 o 
   6  11   7       47.87     -124.21    192.05 o 
   8  11   7      147.18       77.19    179.83 o 
   1  12   7       18.29     -242.20    200.55 o 
   0   0   8     4008.47     4001.52    259.26 o 
   2   0   8    24112.72    25908.83    907.77 o 
   4   0   8    23277.05    23790.93    850.36 o 
   6   0   8    17800.99    15756.12    545.28 o 
   8   0   8    15438.29    15066.49    812.61 o 
  10   0   8    10865.31    10346.27    623.39 o 
  12   0   8    19575.14    21107.95   1125.63 o 
  14   0   8    13338.66    13408.91    812.08 o 
  16   0   8     3907.14     3670.64    390.48 o 
  18   0   8     7691.54     7474.98    573.34 o 
  20   0   8     4000.53     3843.60    421.43 o 
  22   0   8     3962.53     3950.41    444.24 o 
   1   1   8    29265.13    28098.86    919.70 o 
   3   1   8    33300.73    35147.47    974.79 o 
   5   1   8    12389.32    13058.54    417.10 o 
   7   1   8    11236.82    11566.22    364.99 o 
   9   1   8     8547.95     8556.51    298.25 o 
  11   1   8    10772.03     9630.09    443.69 o 
  13   1   8    20525.06    19938.82    772.96 o 
  15   1   8    11609.63    11072.33    492.88 o 
  17   1   8     4709.40     4336.14    294.74 o 
  19   1   8     4964.67     4704.87    486.51 o 
  21   1   8     3258.63     3607.46    304.01 o 
   0   2   8    22557.41    21240.76    984.15 o 
   2   2   8    27669.96    28992.87    776.97 o 
   4   2   8    32408.67    36064.84    978.53 o 
   6   2   8    19534.92    20078.39    590.93 o 
   8   2   8    13471.94    12816.43    568.48 o 
  10   2   8    10391.52     9798.99    335.92 o 
  12   2   8     6005.34     7125.73    286.38 o 
  14   2   8    10649.46    12336.08    535.80 o 
  16   2   8     9008.27     8220.22    414.85 o 
  18   2   8     5634.28     6645.43    550.35 o 
  20   2   8     3826.97     3938.71    313.65 o 
  22   2   8     2404.10     2991.24    879.46 o 
   1   3   8    15480.85    14252.71    528.64 o 
   3   3   8    16866.67    17833.07    529.02 o 
   5   3   8    25973.92    27998.07    793.70 o 
   7   3   8    15717.34    15840.87    486.09 o 
   9   3   8    12347.32    12045.86    399.96 o 
  11   3   8     9737.59     8608.00    363.01 o 
  13   3   8     4675.05     4811.34    241.33 o 
  15   3   8     8108.90     9037.67    359.95 o 
  17   3   8     9377.21    10429.38    505.60 o 
  19   3   8     3772.75     4408.24    329.33 o 
  21   3   8     2536.21     2381.34    544.42 o 
   0   4   8    16225.08    15660.70    872.03 o 
   2   4   8     9885.57     9769.30    415.58 o 
   4   4   8    12839.73    12554.46    500.99 o 
   6   4   8    14775.88    13963.98    566.35 o 
   8   4   8    10709.44    10141.37    437.21 o 
  10   4   8     7898.31     8097.37    508.44 o 
  12   4   8     9208.98     8557.60    339.45 o 
  14   4   8     7244.15     7566.98    321.10 o 
  16   4   8    10444.76    11164.70    424.68 o 
  18   4   8     4275.85     4294.08    310.07 o 
  20   4   8     3013.48     3238.61    712.96 o 
   1   5   8     9272.55     8036.97    947.28 o 
   3   5   8     8258.83     6772.93    334.54 o 
   5   5   8    12037.27    10770.41    467.18 o 
   7   5   8     9915.30     9325.43    603.49 o 
   9   5   8     9499.31     8712.36    657.25 o 
  11   5   8    11245.26    12083.61    734.80 o 
  13   5   8     9651.08     9653.38    646.38 o 
  15   5   8     6568.44     6818.43    463.41 o 
  17   5   8     3388.21     4559.64   1652.76 o 
  19   5   8     3069.56     3568.94    825.94 o 
   0   6   8    23601.90    26232.27   1337.85 o 
   2   6   8     8837.14     6986.01   2914.00 o 
   4   6   8     6489.75     4948.14   1255.61 o 
   6   6   8     8073.42     5781.41   1542.20 o 
   8   6   8     9649.53     6434.77   1594.19 o 
  10   6   8    11311.52     9771.99   1690.48 o 
  12   6   8     8338.69     7832.20   1346.07 o 
  14   6   8     3413.13     3623.26   1883.19 o 
  16   6   8     2156.85     2481.84   1266.97 o 
  18   6   8     2827.76     2885.68    820.32 o 
   1   7   8    17627.99    19245.56    762.03 o 
   3   7   8     6906.08     5680.28   3477.20 o 
   5   7   8     4148.82     3751.89   2311.41 o 
   7   7   8     5745.42     4406.03   2447.60 o 
   9   7   8     9407.21     7020.61   3968.18 o 
  11   7   8     7894.42     6344.69   3497.31 o 
  13   7   8     2986.66     2557.91   1490.75 o 
  15   7   8     1486.85     1507.11    786.81 o 
  17   7   8     2176.48     1697.18   1252.88 o 
   0   8   8     3714.70     4430.73    409.40 o 
   2   8   8     6037.49     6096.39    356.83 o 
   4   8   8     7512.15     5948.98   3547.24 o 
   6   8   8     7595.62     6103.02   3865.56 o 
   8   8   8     8086.67     5967.30   3614.61 o 
  10   8   8     4742.15     4006.42   2368.10 o 
  12   8   8     1630.20     1270.67    868.51 o 
  14   8   8     1500.65      925.39    780.19 o 
  16   8   8     2399.35     2531.40   1786.09 o 
   1   9   8     2583.98     3232.56    270.54 o 
   3   9   8     4706.75     5367.65    441.76 o 
   5   9   8     5011.67     3736.52   2773.05 o 
   7   9   8     4794.84     3595.51   2342.09 o 
   9   9   8     3087.02     2418.25   1452.37 o 
  11   9   8     1986.85     1964.64   1463.68 o 
  13   9   8     2484.53     2443.89   1814.81 o 
   0  10   8     2946.42     2860.15    426.91 o 
   2  10   8     2784.83     3646.24    325.37 o 
   4  10   8     3084.26     3736.00    300.70 o 
   6  10   8     3595.14     2589.62   1890.86 o 
   8  10   8     2321.31     2298.59   1557.59 o 
  10  10   8     3093.39     2422.35   1699.16 o 
   1  11   8     2346.59     3072.22    336.72 o 
   3  11   8     2214.96     3075.60    330.48 o 
   5  11   8     2367.84     3275.94    357.97 o 
   7  11   8     2524.15     3643.46    370.90 o 
   2   1   9     2107.13     2441.48    124.90 o 
   4   1   9     1913.64     1974.20    124.29 o 
   6   1   9     2096.21     2525.26    209.43 o 
   8   1   9      414.12      348.39    138.84 o 
  10   1   9      389.40      156.75    154.01 o 
  12   1   9     1774.93     1529.42    315.27 o 
  14   1   9     1134.76      902.75    206.04 o 
  16   1   9      157.23      -82.74    207.70 o 
  18   1   9      239.29      200.01    194.32 o 
  20   1   9       36.09     -264.74    180.18 o 
   1   2   9     1492.91     1527.40    164.98 o 
   3   2   9     4890.97     5144.46    249.12 o 
   5   2   9       97.33       89.69     88.77 o 
   7   2   9      180.43      243.88    106.04 o 
   9   2   9      693.67      844.65    174.81 o 
  11   2   9      132.49       79.81    163.59 o 
  13   2   9      233.96      230.90    180.56 o 
  15   2   9      247.02     -100.79    166.93 o 
  17   2   9      538.27      311.82    197.26 o 
  19   2   9      143.50      137.57    186.88 o 
  21   2   9       16.23       60.38    211.84 o 
   2   3   9      892.70      912.32    163.80 o 
   4   3   9     1338.22     1623.16    407.59 o 
   6   3   9      749.49      756.24    161.23 o 
   8   3   9      166.06       92.03    106.54 o 
  10   3   9      551.44      329.15    168.93 o 
  12   3   9      257.05     -160.89    174.64 o 
  14   3   9      280.88      -38.29    158.30 o 
  16   3   9      152.39      135.68    195.52 o 
  18   3   9       10.69     -158.62    176.57 o 
  20   3   9      255.87      -85.82    202.66 o 
   1   4   9      489.42      270.11    171.70 o 
   3   4   9      351.56      228.51    145.83 o 
   5   4   9      219.10      255.38    141.87 o 
   7   4   9      442.29      386.56    263.74 o 
   9   4   9      508.47      450.15    131.50 o 
  11   4   9      102.71       22.97    122.38 o 
  13   4   9      238.09      149.52    165.79 o 
  15   4   9       83.42      112.17    199.92 o 
  17   4   9       25.32        2.05    202.67 o 
  19   4   9      240.40       37.06    206.74 o 
   2   5   9      274.45        7.83    147.69 o 
   4   5   9      187.17       -1.48    150.00 o 
   6   5   9      404.32       50.62    149.32 o 
   8   5   9       87.22      -63.37    150.32 o 
  10   5   9        4.40     -158.12    158.27 o 
  12   5   9       45.95      100.10    143.63 o 
  14   5   9       18.38      -67.91    162.19 o 
  16   5   9        7.18      290.52    197.68 o 
  18   5   9      176.63      -57.73    195.99 o 
   1   6   9      453.42      290.33    186.40 o 
   3   6   9      257.15        0.20    163.50 o 
   5   6   9       31.16     -173.99    153.78 o 
   7   6   9      111.10      -39.17    150.42 o 
   9   6   9      166.68       25.28    159.62 o 
  11   6   9       10.25      101.48    181.70 o 
  13   6   9      126.79      -63.68    184.25 o 
  15   6   9       49.74     -253.35    176.11 o 
  17   6   9       59.10      325.61    216.08 o 
   2   7   9     1358.79     1442.51    230.92 o 
   4   7   9      131.82       99.70    169.20 o 
   6   7   9      159.17      193.97    188.86 o 
   8   7   9       58.47     -142.54    166.80 o 
  10   7   9       18.74      209.14    281.88 o 
  12   7   9      222.45       30.60    173.93 o 
  14   7   9       85.48     -238.49    172.13 o 
  16   7   9        4.91     -276.47    391.19 o 
   1   8   9      290.87      158.16    174.16 o 
   3   8   9       38.56     -113.91    169.62 o 
   5   8   9      145.10     -255.35    170.24 o 
   7   8   9      289.28      167.49    199.74 o 
   9   8   9       80.95     -189.11    163.20 o 
  11   8   9       56.35      -88.15    166.52 o 
  13   8   9       51.66       61.02    186.11 o 
  15   8   9       30.46     -170.79    198.72 o 
   2   9   9      333.52      128.47    184.38 o 
   4   9   9       71.85       20.17    176.44 o 
   6   9   9      122.24      -39.43    190.54 o 
   8   9   9       49.18     -231.08    187.63 o 
  10   9   9       79.29       80.36    272.41 o 
  12   9   9       52.47     -173.13    177.65 o 
   1  10   9       24.15     -135.90    182.56 o 
   3  10   9       19.56       60.93    201.74 o 
   5  10   9       43.90      -83.15    198.21 o 
   7  10   9       46.51        5.81    187.98 o 
   9  10   9       53.63      -49.07    184.89 o 
   2  11   9       52.02       22.21    215.41 o 
   4   0  10    20568.64    21009.44   1067.98 o 
   6   0  10    12959.30    13698.23    727.20 o 
   8   0  10     2674.28     2898.17    321.51 o 
  10   0  10     7848.57     8609.63    575.64 o 
  12   0  10     7097.79     8212.61    583.42 o 
  14   0  10     9284.95     9842.96    662.12 o 
  16   0  10     4685.46     4283.24    447.25 o 
  18   0  10     2161.39     2550.49    437.70 o 
  20   0  10     2253.96     2361.79    446.72 o 
   1   1  10    16540.16    17681.53    908.46 o 
   5   1  10    20036.24    22852.19   1104.59 o 
   7   1  10     8411.90     8433.89    378.94 o 
   9   1  10     3661.66     3893.38    261.22 o 
  11   1  10     8816.67     8780.87    610.74 o 
  13   1  10     8251.67     8335.06    418.74 o 
  15   1  10     6091.88     6244.63    363.62 o 
  17   1  10     3776.40     6066.55   1604.09 o 
  19   1  10     2641.02     2234.29    301.58 o 
   2   2  10    19621.89    22237.87    888.92 o 
   4   2  10    12527.73    13508.29    755.31 o 
   6   2  10    11131.56    10993.88    619.14 o 
   8   2  10     6961.03     6508.78    342.06 o 
  10   2  10     7468.76     7279.40    373.13 o 
  12   2  10     8229.01     9060.92    430.87 o 
  14   2  10     5551.34     5376.02    334.68 o 
  16   2  10     5550.55     5569.13    349.82 o 
  18   2  10     4888.62     4791.54    343.86 o 
  20   2  10     2455.83     2566.31    899.60 o 
   1   3  10    11611.67    11410.68    474.03 o 
   3   3  10    15013.42    14767.81    595.71 o 
   5   3  10     4098.19     4012.38    469.53 o 
   7   3  10     5136.79     4682.38    407.81 o 
   9   3  10    11861.98    11738.41    743.11 o 
  11   3  10     8118.07     7697.44    548.40 o 
  13   3  10     7613.13     7779.13    399.73 o 
  15   3  10     6689.28     6859.08    599.07 o 
  17   3  10     4226.61     4097.42    308.68 o 
  19   3  10     2854.57     2771.41    984.04 o 
   0   4  10     4111.74     4551.69    378.81 o 
   2   4  10     4951.00     4703.18    924.65 o 
   4   4  10     7892.91     7004.22    833.13 o 
   6   4  10     8449.89     7252.90    880.43 o 
   8   4  10    11492.27    10129.10    685.11 o 
  10   4  10     5925.46     5771.05    488.98 o 
  16   4  10     4021.79     4078.61   1845.10 o 
  18   4  10     3085.72     2686.61    983.77 o 
   1   5  10     6903.32     6686.24    488.63 o 
   3   5  10     5870.45     5584.13    426.56 o 
   5   5  10     7607.53     5444.88   2514.85 o 
   7   5  10     7440.70     6554.90   2532.36 o 
   9   5  10     5112.72     5041.86   1527.96 o 
   0   6  10    10180.51    12293.18    763.10 o 
   2   6  10     8518.62     6782.72   4375.41 o 
   4   6  10     6534.97     5138.29   3133.93 o 
   6   6  10     5871.58     4487.37   2494.11 o 
   8   6  10     7719.67     5545.04   3263.05 o 
  10   6  10     4545.38     4074.96   2110.79 o 
   1   7  10     7449.18     8002.54    405.88 o 
   3   7  10     4987.47     3447.09   2584.97 o 
   5   7  10     5089.08     4330.34   2703.39 o 
   7   7  10     6643.32     6155.56   3824.17 o 
   9   7  10     6143.18     4443.66   2811.45 o 
  11   7  10     3176.61     2274.30   1509.13 o 
  13   7  10     1457.44     1154.58    644.20 o 
  15   7  10     1076.55      178.95    280.64 o 
   0   8  10     4126.32     4180.31    420.54 o 
   2   8  10     3495.37     4019.85    287.12 o 
   4   8  10     3687.38     3251.89   2484.44 o 
   8   8  10     3636.28     2984.58   1782.99 o 
  10   8  10     4042.06     3157.58   1986.72 o 
  12   8  10     1558.46     1273.11    920.41 o 
   1   9  10     2473.29     3400.05    305.32 o 
   3   9  10     3084.32     3831.61    293.88 o 
   5   9  10     2880.60     2080.66   1644.86 o 
   7   9  10     2473.09     1820.97   1805.16 o 
   9   9  10     2539.57     2068.83   1657.94 o 
  11   9  10     1948.12     1743.57   1334.94 o 
   0  10  10     1250.67     2090.16    412.41 o 
   2  10  10     2083.84     2614.71    324.82 o 
   4  10  10     2172.80     2661.75    467.23 o 
   6  10  10     2600.53     2107.32   1737.36 o 
   8   1  11      423.60      252.34    222.46 o 
  10   1  11       99.70      311.41    251.99 o 
  12   1  11      126.50     -144.81    283.39 o 
  14   1  11      719.36      496.73    210.96 o 
  16   1  11       69.37       49.80    173.25 o 
  18   1  11        5.23     -103.68    203.63 o 
   3   2  11      167.47      195.22    204.77 o 
   5   2  11      188.91       98.68    207.42 o 
   7   2  11     1034.30      650.21    255.70 o 
   9   2  11      289.65      123.95    235.19 o 
  11   2  11      609.66      513.35    285.24 o 
  13   2  11      178.09      122.54    276.92 o 
  15   2  11      645.57      292.95    201.13 o 
  17   2  11       24.99      -89.76    223.70 o 
  19   2  11       48.45     -138.67    195.95 o 
   2   3  11      530.42      142.70    203.36 o 
   4   3  11      410.25      302.39    216.97 o 
   6   3  11       83.18       95.50    241.91 o 
   8   3  11      111.13       57.83    238.73 o 
  10   3  11      447.05       15.56    242.44 o 
  12   3  11     1207.77      194.34    267.73 o 
  14   3  11      201.36      530.86    328.21 o 
  16   3  11       41.99      467.55    326.97 o 
  18   3  11      144.24     -251.65    281.19 o 
   1   4  11      162.17        6.35    178.51 o 
   3   4  11      287.90       81.53    209.19 o 
   5   4  11      109.10      -77.11    233.24 o 
   7   4  11       69.10      -73.75    238.55 o 
   9   4  11      431.71     -188.70    241.22 o 
  11   4  11      487.72      -54.65    223.69 o 
  13   4  11      370.73      194.16    293.90 o 
  15   4  11      220.26     -201.43    236.09 o 
  17   4  11      355.85       14.32    267.02 o 
   2   5  11       99.37      -89.28    154.88 o 
   4   5  11      107.83      -79.62    148.69 o 
   6   5  11      245.66     -146.06    210.08 o 
   8   5  11      356.62      -71.62    233.60 o 
  10   5  11       73.32     -355.73    237.15 o 
  12   5  11       16.45     -185.16    250.59 o 
  14   5  11       71.76     -181.27    260.32 o 
  16   5  11      235.50      252.34    326.27 o 
   1   6  11      276.68       34.77    161.98 o 
   3   6  11      277.88     -176.74    178.53 o 
   5   6  11      491.27       68.32    299.65 o 
   7   6  11      772.38      577.26    233.24 o 
   9   6  11      111.69      139.51    264.37 o 
  11   6  11       94.16     -159.68    267.02 o 
  13   6  11       11.97      -71.09    278.34 o 
  15   6  11        9.24      225.82    355.25 o 
   2   7  11      507.11      544.58    198.25 o 
   4   7  11       45.68       68.44    168.55 o 
   6   7  11      193.73      -44.47    183.19 o 
   8   7  11      208.00       65.12    179.12 o 
  10   7  11      233.01       19.10    262.60 o 
  12   7  11      205.06      -55.35    241.91 o 
  14   7  11        9.23      -50.93    263.13 o 
   1   8  11      162.83      363.03    250.22 o 
   3   8  11      375.56      521.92    215.81 o 
   5   8  11       22.95     -172.12    244.58 o 
   7   8  11      147.36      -74.20    178.49 o 
   9   8  11      400.90      230.99    199.25 o 
  11   8  11       83.23     -195.95    258.37 o 
   2   9  11       19.32       75.88    193.95 o 
   4   9  11       38.52     -107.96    187.96 o 
   6   9  11      175.40       71.36    198.49 o 
   8   9  11      252.03      175.12    206.55 o 
  16   0  12     5315.47     5944.36    536.73 o 
  18   0  12     2650.68     2183.18    428.15 o 
  11   1  12     4530.62     3823.26    418.60 o 
  13   1  12     2124.72     1530.84    371.34 o 
  15   1  12     3611.22     3973.58    447.25 o 
  17   1  12     3341.19     3628.20    456.80 o 
   8   2  12     7431.85     7918.33    553.18 o 
  10   2  12     8515.46     8556.75    622.68 o 
  12   2  12     4350.93     3770.20    438.76 o 
  14   2  12     2105.37     1454.44    379.83 o 
  16   2  12     2422.69      965.69    379.48 o 
   7   3  12     4280.02     3246.21    356.17 o 
   9   3  12     5131.70     4759.31    443.18 o 
  17   3  12     2091.83      284.53    295.32 o 
   1   5  12     4674.31     4675.84    417.89 o 
   0   6  12     1304.41     1503.96    326.44 o 
   2   6  12     3514.89     3364.16    362.71 o 
  12   6  12     1840.07      165.86    283.11 o 
   1   7  12     2543.98     3141.50    278.58 o 
   3   7  12     4096.41     4445.55    310.49 o 
  11   7  12     1296.67      399.11    298.85 o 
   0   8  12     5629.34     6610.90    548.40 o 
   2   8  12     4041.84     4755.57    328.05 o 
   4   8  12     1785.18     2460.12    346.44 o 
   1   9  12     2751.07     3910.66    336.41 o 
   3   9  12     1862.20     2603.22    334.95 o 
  15   2  13       15.47     -239.10    290.91 o 
  12   3  13       58.88     -326.99    269.69 o 
  14   3  13       12.07     -270.40    265.09 o 
   9   4  13       11.36     -339.90    241.75 o 
  11   4  13       44.19      131.73    285.41 o 
  13   4  13       77.61      119.53    308.58 o 
   4   5  13      336.79       12.91    179.48 o 
   6   5  13       72.41     -107.70    242.62 o 
   8   5  13       20.22       12.03    271.80 o 
  10   5  13       42.43      -16.62    268.79 o 
  12   5  13       26.68      -15.74    276.57 o 
   3   6  13      148.81       46.33    237.84 o 
   5   6  13       29.58     -103.46    232.71 o 
   7   6  13       91.27     -140.22    241.38 o 
   9   6  13       21.41     -108.76    254.11 o 
  11   6  13       14.95      -63.66    259.59 o 
   4   7  13       73.77       64.73    249.51 o 
   6   7  13       34.30     -126.60    236.07 o 
   8   7  13        9.42      -56.41    266.67 o 
   1   8  13      143.87      464.19    280.29 o 
   3   8  13       40.14     -131.73    238.90 o 
                                                 
